# Supplementary material for: Multiple selective sweeps of ancient polymorphisms in and around LTα located in the MHC class III region on chromosome 6
Source: BMC Evol Biol. 2019 Dec 2;19:218. doi: 10.1186/s12862-019-1516-y (PMC6889576; doi:10.1186/s12862-019-1516-y)
Supplement: Supplementary file 2 — Additional file 2 : Table S1. contains the frequency of alleles at polymorphic sites across LTα and 5′ regulatory region in global populations, and estimates of per site FST. Tables S2. gives summary statistics for the 5′ regulatory region only. Table S3. lists the observed Tajima’s D (DT) statistics for the LTα gene and their corresponding P-values under different scenarios of population growth. Table S4. shows the observed Fay and Wu’s H (H) statistics for the LTα gene and their corresponding P-values under different scenarios of population growth. Table S5. lists the observed DT statistics for the 5′ regulatory region and their corresponding P-values for different scenarios of population growth. Table S6. contains the observed H statistics for the 5′ regulatory region and their corresponding P-values under different scenarios of population growth. Table S7A. presents haplotype frequencies in global populations. Table S7B. lists the polymorphic sites where the highest-frequency haplotypes in the network differ from one another and also indicates the alleles (on these haplotypes) that are shared with Neandertal and Denisovan genomes. Table S8. presents the frequencies of common haplotypes in non-African populations. Table S9. shows the frequencies of common haplotypes in African populations. Table S10. gives the genomic coordinates for markers in the LD plots (spanning ~9.64 kbs) in Fig. 3 and in Additional file 1: Figure S1. Table S11. gives the genomic coordinates for markers in the LD plots (spanning ~35.5 kbs) in Additional file 1: Figure S2. Table S12. lists outlier standardized |iHS| and |nSL| scores for SNPs in each population. Table S13. presents the inferred ages of mutations across LTα and the 5′ regulatory region. [file 12862_2019_1516_MOESM2_ESM.xlsx]

## Sheet: Table S1
Genomic position	rs id#	Major Allele (in Humans)	Minor Allele (in Humans)	Ancestral Allele (in Humans)	Allele(s) in Neandertals	Allele(s) in Denisova	Genic Region		ACB			ASW			BEB			CDX			CHB			CHS			ESN			FIN			GBR			GIH			GWD			IBS			ITU			JPT
								2N	Allele 1	Allele 2	2N	Allele 1	Allele 2	2N	Allele 1	Allele 2	2N	Allele 1	Allele 2	2N	Allele 1	Allele 2	2N	Allele 1	Allele 2	2N	Allele 1	Allele 2	2N	Allele 1	Allele 2	2N	Allele 1	Allele 2	2N	Allele 1	Allele 2	2N	Allele 1	Allele 2	2N	Allele 1	Allele 2	2N	Allele 1	Allele 2	2N	Allele 1	Allele 2
31532490	rs73396237	C:0.730015	G:0.269985	C	C/G	Not available	5' prime	192	C:0.682292	G:0.317708	120	C:0.683333	G:0.316667	168	C:0.827381	G:0.172619	186	C:0.532258	G:0.467742	206	C:0.684466	G:0.315534	210	C:0.514286	G:0.485714	198	C:0.570707	G:0.429293	198	C:0.848485	G:0.151515	178	C:0.848315	G:0.151685	206	C:0.868932	G:0.131068	226	C:0.792035	G:0.207965	214	C:0.859813	G:0.140187	198	C:0.863636	G:0.136364	208	C:0.634615	G:0.365385
31532525	rs547816579	A:0.992398	C:0.00760177	A	Not available	Not available	5' prime	192	A:1	C:0	120	A:1	C:0	168	A:0.952381	C:0.047619	186	A:0.983871	C:0.016129	206	A:0.995146	C:0.00485437	210	A:0.990476	C:0.00952381	198	A:1	C:0	198	A:1	C:0	178	A:1	C:0	206	A:0.985437	C:0.0145631	226	A:1	C:0	214	A:1	C:0	198	A:0.984848	C:0.0151515	208	A:1	C:0
31532553	rs2857710	T:0.660373	C:0.339627	T	Not available	C/T	5' prime	192	C:0.302083	T:0.697917	120	C:0.275	T:0.725	168	C:0.339286	T:0.660714	186	C:0.258065	T:0.741935	206	C:0.359223	T:0.640777	210	C:0.261905	T:0.738095	198	C:0.171717	T:0.828283	198	C:0.318182	T:0.681818	178	C:0.421348	T:0.578652	206	C:0.364078	T:0.635922	226	C:0.389381	T:0.610619	214	C:0.481308	T:0.518692	198	C:0.444444	T:0.555556	208	C:0.471154	T:0.528846
31532564	rs3131641	G:0.598333	A:0.401667	G	A	G/A	5' prime	192	G:0.484375	A:0.515625	120	G:0.516667	A:0.483333	168	G:0.797619	A:0.202381	186	G:0.462366	A:0.537634	206	G:0.582524	A:0.417476	210	G:0.452381	A:0.547619	198	G:0.363636	A:0.636364	198	G:0.681818	A:0.318182	178	G:0.691011	A:0.308989	206	G:0.752427	A:0.247573	226	G:0.615044	A:0.384956	214	G:0.71028	A:0.28972	198	G:0.79798	A:0.20202	208	G:0.615385	A:0.384615
31532594	rs567644660	C:0.999755	T:0.000245218	C	Not available	Not available	5' prime	192	C:1	T:0	120	C:1	T:0	168	C:1	T:0	186	C:1	T:0	206	C:1	T:0	210	C:1	T:0	198	C:0.994949	T:0.00505051	198	C:1	T:0	178	C:1	T:0	206	C:1	T:0	226	C:1	T:0	214	C:1	T:0	198	C:1	T:0	208	C:1	T:0
31532624	rs182445186	G:0.997793	A:0.00220696	G	Not available	Not available	5' prime	192	G:1	A:0	120	G:1	A:0	168	G:1	A:0	186	G:1	A:0	206	G:1	A:0	210	G:1	A:0	198	G:1	A:0	198	G:0.969697	A:0.030303	178	G:0.988764	A:0.011236	206	G:1	A:0	226	G:1	A:0	214	G:1	A:0	198	G:1	A:0	208	G:1	A:0
31532814	rs2857709	G:0.951202	A:0.0487984	G	Not available	G/A	5' prime	192	A:0.03125	G:0.96875	120	A:0.0666667	G:0.933333	168	A:0.0357143	G:0.964286	186	A:0	G:1	206	A:0.0339806	G:0.966019	210	A:0.0190476	G:0.980952	198	A:0.030303	G:0.969697	198	A:0.10101	G:0.89899	178	A:0.134831	G:0.865169	206	A:0.0436893	G:0.956311	226	A:0.0132743	G:0.986726	214	A:0.0981308	G:0.901869	198	A:0.0606061	G:0.939394	208	A:0.0673077	G:0.932692
31532837	rs140920265	C:0.999755	T:0.000245218	C	C	Not available	5' prime	192	C:1	T:0	120	C:1	T:0	168	C:1	T:0	186	C:1	T:0	206	C:1	T:0	210	C:1	T:0	198	C:1	T:0	198	C:0.994949	T:0.00505051	178	C:1	T:0	206	C:1	T:0	226	C:1	T:0	214	C:1	T:0	198	C:1	T:0	208	C:1	T:0
31532847	rs554345870	G:0.99951	T:0.000490436	G	G	Not available	5' prime	192	G:1	T:0	120	G:1	T:0	168	G:1	T:0	186	G:1	T:0	206	G:1	T:0	210	G:1	T:0	198	G:0.994949	T:0.00505051	198	G:1	T:0	178	G:1	T:0	206	G:1	T:0	226	G:1	T:0	214	G:1	T:0	198	G:1	T:0	208	G:1	T:0
31532940	rs566186394	G:0.999755	C:0.000245218	G	Not available	Not available	5' prime	192	G:1	C:0	120	G:1	C:0	168	G:1	C:0	186	G:1	C:0	206	G:1	C:0	210	G:1	C:0	198	G:1	C:0	198	G:1	C:0	178	G:1	C:0	206	G:1	C:0	226	G:1	C:0	214	G:1	C:0	198	G:1	C:0	208	G:1	C:0
31532994	rs193053532	A:0.999755	G:0.000245218	A	A	Not available	5' prime	192	A:1	G:0	120	A:1	G:0	168	A:1	G:0	186	A:1	G:0	206	A:1	G:0	210	A:0.995238	G:0.0047619	198	A:1	G:0	198	A:1	G:0	178	A:1	G:0	206	A:1	G:0	226	A:1	G:0	214	A:1	G:0	198	A:1	G:0	208	A:1	G:0
31533146	rs573560109	A:0.99951	T:0.000490436	A	A	Not available	5' prime	192	A:1	T:0	120	A:1	T:0	168	A:0.994048	T:0.00595238	186	A:1	T:0	206	A:1	T:0	210	A:1	T:0	198	A:1	T:0	198	A:1	T:0	178	A:1	T:0	206	A:0.995146	T:0.00485437	226	A:1	T:0	214	A:1	T:0	198	A:1	T:0	208	A:1	T:0
31533149	rs543825965	A:0.999755	G:0.000245218	A	A	Not available	5' prime	192	A:1	G:0	120	A:1	G:0	168	A:1	G:0	186	A:1	G:0	206	A:1	G:0	210	A:1	G:0	198	A:1	G:0	198	A:1	G:0	178	A:1	G:0	206	A:1	G:0	226	A:1	G:0	214	A:1	G:0	198	A:1	G:0	208	A:1	G:0
31533234	rs556005525	G:0.999755	A:0.000245218	G	Not available	Not available	5' prime	192	G:1	A:0	120	G:1	A:0	168	G:1	A:0	186	G:1	A:0	206	G:0.995146	A:0.00485437	210	G:1	A:0	198	G:1	A:0	198	G:1	A:0	178	G:1	A:0	206	G:1	A:0	226	G:1	A:0	214	G:1	A:0	198	G:1	A:0	208	G:1	A:0
31533378	rs2857602	A:0.660373	G:0.339627	A	Not available	G/A	5' prime	192	G:0.302083	A:0.697917	120	G:0.275	A:0.725	168	G:0.339286	A:0.660714	186	G:0.258065	A:0.741935	206	G:0.359223	A:0.640777	210	G:0.261905	A:0.738095	198	G:0.171717	A:0.828283	198	G:0.318182	A:0.681818	178	G:0.421348	A:0.578652	206	G:0.364078	A:0.635922	226	G:0.389381	A:0.610619	214	G:0.481308	A:0.518692	198	G:0.444444	A:0.555556	208	G:0.471154	A:0.528846
31533498	rs367577500	C:0.996812	A:0.00318784	C	C	Not available	5' prime	192	C:1	A:0	120	C:1	A:0	168	C:0.982143	A:0.0178571	186	C:1	A:0	206	C:1	A:0	210	C:1	A:0	198	C:1	A:0	198	C:1	A:0	178	C:1	A:0	206	C:1	A:0	226	C:1	A:0	214	C:1	A:0	198	C:0.994949	A:0.00505051	208	C:1	A:0
31533522	rs183795187	A:0.999755	G:0.000245218	A	A	Not available	5' prime	192	A:1	G:0	120	A:1	G:0	168	A:1	G:0	186	A:1	G:0	206	A:1	G:0	210	A:1	G:0	198	A:1	G:0	198	A:0.994949	G:0.00505051	178	A:1	G:0	206	A:1	G:0	226	A:1	G:0	214	A:1	G:0	198	A:1	G:0	208	A:1	G:0
31533606	rs2857708	C:0.920304	T:0.0796959	C	C	Not available	5' prime	192	C:0.947917	T:0.0520833	120	C:0.966667	T:0.0333333	168	C:0.910714	T:0.0892857	186	C:0.83871	T:0.16129	206	C:0.868932	T:0.131068	210	C:0.87619	T:0.12381	198	C:0.984848	T:0.0151515	198	C:0.858586	T:0.141414	178	C:0.870787	T:0.129213	206	C:0.927184	T:0.0728155	226	C:0.960177	T:0.039823	214	C:0.920561	T:0.0794393	198	C:0.929293	T:0.0707071	208	C:0.889423	T:0.110577
31533683	rs191934456	C:0.999755	T:0.000245218	C	C	Not available	5' prime	192	C:1	T:0	120	C:1	T:0	168	C:1	T:0	186	C:1	T:0	206	C:1	T:0	210	C:0.995238	T:0.0047619	198	C:1	T:0	198	C:1	T:0	178	C:1	T:0	206	C:1	T:0	226	C:1	T:0	214	C:1	T:0	198	C:1	T:0	208	C:1	T:0
31533718	rs4947326	A:0.94409	G:0.0559098	A	A	Not available	5' prime	192	A:0.984375	G:0.015625	120	A:0.958333	G:0.0416667	168	A:0.892857	G:0.107143	186	A:0.994624	G:0.00537634	206	A:0.970874	G:0.0291262	210	A:0.961905	G:0.0380952	198	A:0.989899	G:0.010101	198	A:0.959596	G:0.040404	178	A:0.921348	G:0.0786517	206	A:0.830097	G:0.169903	226	A:0.915929	G:0.0840708	214	A:0.948598	G:0.0514019	198	A:0.873737	G:0.126263	208	A:0.985577	G:0.0144231
31533722	rs113019108	C:0.923982	T:0.0760177	C	C	Not available	5' prime	192	C:0.947917	T:0.0520833	120	C:0.933333	T:0.0666667	168	C:0.761905	T:0.238095	186	C:0.962366	T:0.0376344	206	C:0.946602	T:0.0533981	210	C:0.971429	T:0.0285714	198	C:0.959596	T:0.040404	198	C:0.979798	T:0.020202	178	C:0.983146	T:0.0168539	206	C:0.864078	T:0.135922	226	C:0.964602	T:0.0353982	214	C:0.953271	T:0.046729	198	C:0.863636	T:0.136364	208	C:0.990385	T:0.00961538
31533728	rs4947327	G:0.94409	A:0.0559098	G	G	Not available	5' prime	192	G:0.984375	A:0.015625	120	G:0.958333	A:0.0416667	168	G:0.892857	A:0.107143	186	G:0.994624	A:0.00537634	206	G:0.970874	A:0.0291262	210	G:0.961905	A:0.0380952	198	G:0.989899	A:0.010101	198	G:0.959596	A:0.040404	178	G:0.921348	A:0.0786517	206	G:0.830097	A:0.169903	226	G:0.915929	A:0.0840708	214	G:0.948598	A:0.0514019	198	G:0.873737	A:0.126263	208	G:0.985577	A:0.0144231
31533757	rs532849941	C:0.999755	T:0.000245218	C	C	Not available	5' prime	192	C:1	T:0	120	C:1	T:0	168	C:1	T:0	186	C:1	T:0	206	C:1	T:0	210	C:1	T:0	198	C:1	T:0	198	C:1	T:0	178	C:1	T:0	206	C:1	T:0	226	C:1	T:0	214	C:1	T:0	198	C:1	T:0	208	C:1	T:0
31533761	rs547814850	C:0.999755	T:0.000245218	C	C	Not available	5' prime	192	C:1	T:0	120	C:1	T:0	168	C:1	T:0	186	C:0.994624	T:0.00537634	206	C:1	T:0	210	C:1	T:0	198	C:1	T:0	198	C:1	T:0	178	C:1	T:0	206	C:1	T:0	226	C:1	T:0	214	C:1	T:0	198	C:1	T:0	208	C:1	T:0
31533773	rs184185590	G:0.999755	A:0.000245218	G	Not available	Not available	5' prime	192	G:1	A:0	120	G:1	A:0	168	G:1	A:0	186	G:1	A:0	206	G:0.995146	A:0.00485437	210	G:1	A:0	198	G:1	A:0	198	G:1	A:0	178	G:1	A:0	206	G:1	A:0	226	G:1	A:0	214	G:1	A:0	198	G:1	A:0	208	G:1	A:0
31533817	rs145786943	C:0.995831	T:0.00416871	C	Not available	Not available	5' prime	192	C:0.994792	T:0.00520833	120	C:1	T:0	168	C:1	T:0	186	C:1	T:0	206	C:1	T:0	210	C:1	T:0	198	C:1	T:0	198	C:0.959596	T:0.040404	178	C:0.966292	T:0.0337079	206	C:1	T:0	226	C:1	T:0	214	C:1	T:0	198	C:1	T:0	208	C:1	T:0
31533832	rs567036852	G:0.999755	A:0.000245218	G	G	Not available	5' prime	192	G:1	A:0	120	G:1	A:0	168	G:0.994048	A:0.00595238	186	G:1	A:0	206	G:1	A:0	210	G:1	A:0	198	G:1	A:0	198	G:1	A:0	178	G:1	A:0	206	G:1	A:0	226	G:1	A:0	214	G:1	A:0	198	G:1	A:0	208	G:1	A:0
31533847	rs537408160	C:0.999755	T:0.000245218	C	C	Not available	5' prime	192	C:1	T:0	120	C:1	T:0	168	C:1	T:0	186	C:1	T:0	206	C:1	T:0	210	C:1	T:0	198	C:1	T:0	198	C:1	T:0	178	C:1	T:0	206	C:1	T:0	226	C:1	T:0	214	C:1	T:0	198	C:1	T:0	208	C:0.995192	T:0.00480769
31533848	rs555743955	G:0.999755	A:0.000245218	G	G	Not available	5' prime	192	G:1	A:0	120	G:1	A:0	168	G:1	A:0	186	G:1	A:0	206	G:1	A:0	210	G:1	A:0	198	G:1	A:0	198	G:1	A:0	178	G:1	A:0	206	G:1	A:0	226	G:1	A:0	214	G:1	A:0	198	G:0.994949	A:0.00505051	208	G:1	A:0
31533870	rs2844486	G:0.660373	A:0.339627	A	G	G/A	5' prime	192	A:0.302083	G:0.697917	120	A:0.275	G:0.725	168	A:0.339286	G:0.660714	186	A:0.258065	G:0.741935	206	A:0.359223	G:0.640777	210	A:0.261905	G:0.738095	198	A:0.171717	G:0.828283	198	A:0.318182	G:0.681818	178	A:0.421348	G:0.578652	206	A:0.364078	G:0.635922	226	A:0.389381	G:0.610619	214	A:0.481308	G:0.518692	198	A:0.444444	G:0.555556	208	A:0.471154	G:0.528846
31533980	rs2857601	G:0.991417	A:0.00858264	G	G	Not available	5' prime	192	G:0.994792	A:0.00520833	120	G:0.983333	A:0.0166667	168	G:1	A:0	186	G:1	A:0	206	G:1	A:0	210	G:1	A:0	198	G:1	A:0	198	G:0.994949	A:0.00505051	178	G:0.94382	A:0.0561798	206	G:1	A:0	226	G:0.995575	A:0.00442478	214	G:0.934579	A:0.0654206	198	G:1	A:0	208	G:1	A:0
31534002	rs553818165	T:0.999755	C:0.000245218	T	Not available	Not available	5' prime	192	T:1	C:0	120	T:1	C:0	168	T:1	C:0	186	T:1	C:0	206	T:1	C:0	210	T:1	C:0	198	T:1	C:0	198	T:1	C:0	178	T:1	C:0	206	T:1	C:0	226	T:1	C:0	214	T:1	C:0	198	T:1	C:0	208	T:1	C:0
31534078	rs572184779	G:0.999755	A:0.000245218	G	G	Not available	5' prime	192	G:1	A:0	120	G:1	A:0	168	G:1	A:0	186	G:1	A:0	206	G:1	A:0	210	G:1	A:0	198	G:1	A:0	198	G:1	A:0	178	G:1	A:0	206	G:1	A:0	226	G:1	A:0	214	G:1	A:0	198	G:1	A:0	208	G:1	A:0
31534106	rs143040837	G:0.99387	T:0.00613046	G	G	Not available	5' prime	192	G:0.994792	T:0.00520833	120	G:1	T:0	168	G:1	T:0	186	G:1	T:0	206	G:1	T:0	210	G:1	T:0	198	G:0.994949	T:0.00505051	198	G:1	T:0	178	G:0.994382	T:0.00561798	206	G:1	T:0	226	G:0.977876	T:0.0221239	214	G:0.957944	T:0.0420561	198	G:1	T:0	208	G:1	T:0
31534112	rs561401918	C:0.99951	T:0.000490436	C	C	Not available	5' prime	192	C:1	T:0	120	C:1	T:0	168	C:1	T:0	186	C:1	T:0	206	C:1	T:0	210	C:1	T:0	198	C:1	T:0	198	C:1	T:0	178	C:1	T:0	206	C:1	T:0	226	C:1	T:0	214	C:0.995327	T:0.0046729	198	C:1	T:0	208	C:1	T:0
31534144	rs115304497	G:0.99436	T:0.00564002	G	Not available	Not available	5' prime	192	G:0.984375	T:0.015625	120	G:0.983333	T:0.0166667	168	G:1	T:0	186	G:1	T:0	206	G:1	T:0	210	G:1	T:0	198	G:0.989899	T:0.010101	198	G:1	T:0	178	G:1	T:0	206	G:1	T:0	226	G:0.982301	T:0.0176991	214	G:1	T:0	198	G:1	T:0	208	G:1	T:0
31534206	rs2844485	G:0.660128	A:0.339872	G	A	G/A	5' prime	192	A:0.302083	G:0.697917	120	A:0.275	G:0.725	168	A:0.339286	G:0.660714	186	A:0.258065	G:0.741935	206	A:0.359223	G:0.640777	210	A:0.261905	G:0.738095	198	A:0.171717	G:0.828283	198	A:0.318182	G:0.681818	178	A:0.421348	G:0.578652	206	A:0.364078	G:0.635922	226	A:0.389381	G:0.610619	214	A:0.481308	G:0.518692	198	A:0.444444	G:0.555556	208	A:0.471154	G:0.528846
31534225	rs532582696	G:0.999755	T:0.000245218	G	G	Not available	5' prime	192	G:1	T:0	120	G:1	T:0	168	G:1	T:0	186	G:1	T:0	206	G:1	T:0	210	G:1	T:0	198	G:1	T:0	198	G:1	T:0	178	G:1	T:0	206	G:1	T:0	226	G:1	T:0	214	G:1	T:0	198	G:0.994949	T:0.00505051	208	G:1	T:0
31534314	rs117654882	G:0.995096	T:0.00490436	G	G	Not available	5' prime	192	G:1	T:0	120	G:1	T:0	168	G:1	T:0	186	G:0.994624	T:0.00537634	206	G:0.966019	T:0.0339806	210	G:0.957143	T:0.0428571	198	G:1	T:0	198	G:1	T:0	178	G:1	T:0	206	G:1	T:0	226	G:1	T:0	214	G:1	T:0	198	G:1	T:0	208	G:0.990385	T:0.00961538
31534339	rs192759375	C:0.998774	T:0.00122609	C	C	Not available	5' prime	192	C:1	T:0	120	C:0.991667	T:0.00833333	168	C:1	T:0	186	C:1	T:0	206	C:1	T:0	210	C:1	T:0	198	C:1	T:0	198	C:1	T:0	178	C:1	T:0	206	C:1	T:0	226	C:1	T:0	214	C:0.981308	T:0.0186916	198	C:1	T:0	208	C:1	T:0
31534365	rs542845577	C:0.999264	T:0.000735655	C	C	Not available	5' prime	192	C:1	T:0	120	C:1	T:0	168	C:1	T:0	186	C:1	T:0	206	C:1	T:0	210	C:1	T:0	198	C:1	T:0	198	C:1	T:0	178	C:1	T:0	206	C:1	T:0	226	C:1	T:0	214	C:0.995327	T:0.0046729	198	C:1	T:0	208	C:1	T:0
31534403	rs548506709	C:0.998283	T:0.00171653	C	Not available	Not available	5' prime	192	C:0.989583	T:0.0104167	120	C:1	T:0	168	C:1	T:0	186	C:1	T:0	206	C:1	T:0	210	C:1	T:0	198	C:1	T:0	198	C:1	T:0	178	C:1	T:0	206	C:1	T:0	226	C:0.995575	T:0.00442478	214	C:1	T:0	198	C:1	T:0	208	C:1	T:0
31534442	rs148407582	G:0.950711	A:0.0492889	G	G	Not available	5' prime	192	G:1	A:0	120	G:0.991667	A:0.00833333	168	G:0.916667	A:0.0833333	186	G:0.951613	A:0.0483871	206	G:0.946602	A:0.0533981	210	G:0.933333	A:0.0666667	198	G:0.994949	A:0.00505051	198	G:0.934343	A:0.0656566	178	G:0.988764	A:0.011236	206	G:0.917476	A:0.0825243	226	G:0.995575	A:0.00442478	214	G:0.96729	A:0.0327103	198	G:0.878788	A:0.121212	208	G:0.826923	A:0.173077
31534457	rs184230447	C:0.990682	T:0.00931829	C	C	Not available	5' prime	192	C:0.984375	T:0.015625	120	C:0.966667	T:0.0333333	168	C:1	T:0	186	C:1	T:0	206	C:1	T:0	210	C:1	T:0	198	C:0.949495	T:0.0505051	198	C:1	T:0	178	C:1	T:0	206	C:1	T:0	226	C:0.982301	T:0.0176991	214	C:0.995327	T:0.0046729	198	C:1	T:0	208	C:1	T:0
31534474	rs112247727	C:0.975969	T:0.0240314	C	C	Not available	5' prime	192	C:0.947917	T:0.0520833	120	C:0.95	T:0.05	168	C:1	T:0	186	C:1	T:0	206	C:1	T:0	210	C:1	T:0	198	C:0.949495	T:0.0505051	198	C:1	T:0	178	C:1	T:0	206	C:1	T:0	226	C:0.938053	T:0.0619469	214	C:1	T:0	198	C:1	T:0	208	C:1	T:0
31534500	rs9267497	A:0.94409	G:0.0559098	A	A	Not available	5' prime	192	A:0.984375	G:0.015625	120	A:0.958333	G:0.0416667	168	A:0.892857	G:0.107143	186	A:0.994624	G:0.00537634	206	A:0.970874	G:0.0291262	210	A:0.961905	G:0.0380952	198	A:0.989899	G:0.010101	198	A:0.959596	G:0.040404	178	A:0.921348	G:0.0786517	206	A:0.830097	G:0.169903	226	A:0.915929	G:0.0840708	214	A:0.948598	G:0.0514019	198	A:0.873737	G:0.126263	208	A:0.985577	G:0.0144231
31534604	rs572268944	C:0.999755	A:0.000245218	C	C	Not available	5' prime	192	C:1	A:0	120	C:1	A:0	168	C:1	A:0	186	C:1	A:0	206	C:1	A:0	210	C:1	A:0	198	C:1	A:0	198	C:1	A:0	178	C:1	A:0	206	C:1	A:0	226	C:1	A:0	214	C:0.995327	A:0.0046729	198	C:1	A:0	208	C:1	A:0
31534698	rs532107486	C:0.99951	T:0.000490436	C	C	Not available	5' prime	192	C:1	T:0	120	C:1	T:0	168	C:1	T:0	186	C:1	T:0	206	C:1	T:0	210	C:1	T:0	198	C:1	T:0	198	C:1	T:0	178	C:1	T:0	206	C:1	T:0	226	C:1	T:0	214	C:1	T:0	198	C:1	T:0	208	C:1	T:0
31534882	rs576344399	G:0.999755	A:0.000245218	G	G	Not available	5' prime	192	G:1	A:0	120	G:1	A:0	168	G:1	A:0	186	G:1	A:0	206	G:1	A:0	210	G:1	A:0	198	G:1	A:0	198	G:1	A:0	178	G:1	A:0	206	G:1	A:0	226	G:1	A:0	214	G:1	A:0	198	G:1	A:0	208	G:1	A:0
31534889	rs543916147	A:0.999755	T:0.000245218	A	A	Not available	5' prime	192	A:1	T:0	120	A:1	T:0	168	A:1	T:0	186	A:0.994624	T:0.00537634	206	A:1	T:0	210	A:1	T:0	198	A:1	T:0	198	A:1	T:0	178	A:1	T:0	206	A:1	T:0	226	A:1	T:0	214	A:1	T:0	198	A:1	T:0	208	A:1	T:0
31535074	rs1121800	T:0.660373	A:0.339627	A	T	T/A	5' prime	192	A:0.302083	T:0.697917	120	A:0.275	T:0.725	168	A:0.339286	T:0.660714	186	A:0.258065	T:0.741935	206	A:0.359223	T:0.640777	210	A:0.261905	T:0.738095	198	A:0.171717	T:0.828283	198	A:0.318182	T:0.681818	178	A:0.421348	T:0.578652	206	A:0.364078	T:0.635922	226	A:0.389381	T:0.610619	214	A:0.481308	T:0.518692	198	A:0.444444	T:0.555556	208	A:0.471154	T:0.528846
31535122	rs541082891	C:0.99951	T:0.000490436	C	C	Not available	5' prime	192	C:1	T:0	120	C:1	T:0	168	C:1	T:0	186	C:1	T:0	206	C:0.990291	T:0.00970874	210	C:1	T:0	198	C:1	T:0	198	C:1	T:0	178	C:1	T:0	206	C:1	T:0	226	C:1	T:0	214	C:1	T:0	198	C:1	T:0	208	C:1	T:0
31535133	rs190775951	G:0.999755	A:0.000245218	G	G	Not available	5' prime	192	G:1	A:0	120	G:1	A:0	168	G:1	A:0	186	G:1	A:0	206	G:1	A:0	210	G:1	A:0	198	G:1	A:0	198	G:1	A:0	178	G:0.994382	A:0.00561798	206	G:1	A:0	226	G:1	A:0	214	G:1	A:0	198	G:1	A:0	208	G:1	A:0
31535217	rs182069553	G:0.999019	A:0.000980873	G	Not available	Not available	5' prime	192	G:1	A:0	120	G:0.991667	A:0.00833333	168	G:1	A:0	186	G:1	A:0	206	G:1	A:0	210	G:1	A:0	198	G:1	A:0	198	G:1	A:0	178	G:1	A:0	206	G:1	A:0	226	G:1	A:0	214	G:0.985981	A:0.0140187	198	G:1	A:0	208	G:1	A:0
31535304	rs548911823	C:0.99951	T:0.000490436	C	Not available	Not available	5' prime	192	C:1	T:0	120	C:1	T:0	168	C:1	T:0	186	C:1	T:0	206	C:1	T:0	210	C:1	T:0	198	C:1	T:0	198	C:1	T:0	178	C:1	T:0	206	C:1	T:0	226	C:0.995575	T:0.00442478	214	C:1	T:0	198	C:1	T:0	208	C:1	T:0
31535334	rs563531986	C:0.999755	T:0.000245218	C	Not available	Not available	5' prime	192	C:1	T:0	120	C:1	T:0	168	C:1	T:0	186	C:1	T:0	206	C:1	T:0	210	C:1	T:0	198	C:1	T:0	198	C:0.994949	T:0.00505051	178	C:1	T:0	206	C:1	T:0	226	C:1	T:0	214	C:1	T:0	198	C:1	T:0	208	C:1	T:0
31535346	rs117396739	A:0.995831	G:0.00416871	A	A	Not available	5' prime	192	A:1	G:0	120	A:1	G:0	168	A:1	G:0	186	A:0.989247	G:0.0107527	206	A:0.995146	G:0.00485437	210	A:0.966667	G:0.0333333	198	A:1	G:0	198	A:1	G:0	178	A:1	G:0	206	A:1	G:0	226	A:1	G:0	214	A:1	G:0	198	A:1	G:0	208	A:0.975962	G:0.0240385
31535455	rs549446426	A:0.585091	G:0.414909	G	G	Not available	5' prime	192	G:0.427083	A:0.572917	120	G:0.408333	A:0.591667	168	G:0.410714	A:0.589286	186	G:0.403226	A:0.596774	206	G:0.398058	A:0.601942	210	G:0.342857	A:0.657143	198	G:0.29798	A:0.70202	198	G:0.353535	A:0.646465	178	G:0.432584	A:0.567416	206	G:0.427184	A:0.572816	226	G:0.446903	A:0.553097	214	G:0.514019	A:0.485981	198	G:0.484848	A:0.515152	208	G:0.548077	A:0.451923
31535459	rs62395772	A:0.602992	G:0.397008	G	G	G/A	5' prime	192	G:0.369792	A:0.630208	120	G:0.316667	A:0.683333	168	G:0.410714	A:0.589286	186	G:0.387097	A:0.612903	206	G:0.402913	A:0.597087	210	G:0.338095	A:0.661905	198	G:0.222222	A:0.777778	198	G:0.348485	A:0.651515	178	G:0.426966	A:0.573034	206	G:0.427184	A:0.572816	226	G:0.429204	A:0.570796	214	G:0.509346	A:0.490654	198	G:0.489899	A:0.510101	208	G:0.543269	A:0.456731
31535462	rs538596719	C:0.657675	T:0.342325	T	C	T/C	5' prime	192	T:0.3125	C:0.6875	120	T:0.275	C:0.725	168	T:0.339286	C:0.660714	186	T:0.252688	C:0.747312	206	T:0.359223	C:0.640777	210	T:0.261905	C:0.738095	198	T:0.171717	C:0.828283	198	T:0.318182	C:0.681818	178	T:0.421348	C:0.578652	206	T:0.364078	C:0.635922	226	T:0.389381	C:0.610619	214	T:0.485981	C:0.514019	198	T:0.444444	C:0.555556	208	T:0.471154	C:0.528846
31535466	rs547088529	C:0.998774	T:0.00122609	C	C	Not available	5' prime	192	C:0.994792	T:0.00520833	120	C:1	T:0	168	C:1	T:0	186	C:1	T:0	206	C:1	T:0	210	C:1	T:0	198	C:1	T:0	198	C:1	T:0	178	C:0.994382	T:0.00561798	206	C:1	T:0	226	C:1	T:0	214	C:0.995327	T:0.0046729	198	C:1	T:0	208	C:1	T:0
31535484	rs531908302	G:0.998529	A:0.00147131	G	G	Not available	5' prime	192	G:1	A:0	120	G:1	A:0	168	G:0.994048	A:0.00595238	186	G:1	A:0	206	G:1	A:0	210	G:1	A:0	198	G:1	A:0	198	G:1	A:0	178	G:1	A:0	206	G:0.995146	A:0.00485437	226	G:1	A:0	214	G:0.990654	A:0.00934579	198	G:1	A:0	208	G:1	A:0
31535509	rs376817969	G:0.998529	C:0.00147131	G	Not available	Not available	5' prime	192	G:1	C:0	120	G:1	C:0	168	G:1	C:0	186	G:1	C:0	206	G:0.990291	C:0.00970874	210	G:0.995238	C:0.0047619	198	G:1	C:0	198	G:1	C:0	178	G:1	C:0	206	G:1	C:0	226	G:1	C:0	214	G:1	C:0	198	G:1	C:0	208	G:0.995192	C:0.00480769
31535539	rs17200740	A:0.99387	C:0.00613046	A	Not available	Not available	5' prime	192	A:0.994792	C:0.00520833	120	A:0.991667	C:0.00833333	168	A:0.982143	C:0.0178571	186	A:1	C:0	206	A:1	C:0	210	A:1	C:0	198	A:1	C:0	198	A:0.984848	C:0.0151515	178	A:0.966292	C:0.0337079	206	A:1	C:0	226	A:1	C:0	214	A:0.995327	C:0.0046729	198	A:0.989899	C:0.010101	208	A:1	C:0
31535612	rs187166036	G:0.998038	C:0.00196175	G	G	Not available	5' prime	192	G:0.989583	C:0.0104167	120	G:0.975	C:0.025	168	G:1	C:0	186	G:1	C:0	206	G:1	C:0	210	G:1	C:0	198	G:1	C:0	198	G:1	C:0	178	G:1	C:0	206	G:1	C:0	226	G:1	C:0	214	G:1	C:0	198	G:1	C:0	208	G:1	C:0
31535712	rs140396003	T:0.999755	C:0.000245218	T	T	Not available	5' prime	192	T:1	C:0	120	T:1	C:0	168	T:1	C:0	186	T:1	C:0	206	T:1	C:0	210	T:1	C:0	198	T:1	C:0	198	T:1	C:0	178	T:1	C:0	206	T:1	C:0	226	T:1	C:0	214	T:1	C:0	198	T:1	C:0	208	T:1	C:0
31535776	rs559057987	A:0.998529	T:0.00147131	A	A	Not available	5' prime	192	A:1	T:0	120	A:1	T:0	168	A:1	T:0	186	A:0.978495	T:0.0215054	206	A:1	T:0	210	A:0.995238	T:0.0047619	198	A:1	T:0	198	A:1	T:0	178	A:1	T:0	206	A:1	T:0	226	A:1	T:0	214	A:1	T:0	198	A:1	T:0	208	A:1	T:0
31535826	rs17200747	C:0.996567	T:0.00343306	C	C	Not available	5' prime	192	C:0.984375	T:0.015625	120	C:0.991667	T:0.00833333	168	C:1	T:0	186	C:1	T:0	206	C:1	T:0	210	C:1	T:0	198	C:0.989899	T:0.010101	198	C:1	T:0	178	C:0.994382	T:0.00561798	206	C:1	T:0	226	C:0.995575	T:0.00442478	214	C:1	T:0	198	C:1	T:0	208	C:1	T:0
31535839	rs541368393	A:0.999755	G:0.000245218	A	A	Not available	5' prime	192	A:1	G:0	120	A:1	G:0	168	A:1	G:0	186	A:1	G:0	206	A:1	G:0	210	A:1	G:0	198	A:1	G:0	198	A:1	G:0	178	A:1	G:0	206	A:1	G:0	226	A:1	G:0	214	A:1	G:0	198	A:1	G:0	208	A:1	G:0
31535930	rs188958309	G:0.999755	A:0.000245218	G	Not available	Not available	5' prime	192	G:1	A:0	120	G:1	A:0	168	G:1	A:0	186	G:1	A:0	206	G:1	A:0	210	G:0.995238	A:0.0047619	198	G:1	A:0	198	G:1	A:0	178	G:1	A:0	206	G:1	A:0	226	G:1	A:0	214	G:1	A:0	198	G:1	A:0	208	G:1	A:0
31536007	rs542102716	C:0.998283	T:0.00171653	C	C	Not available	5' prime	192	C:0.989583	T:0.0104167	120	C:0.991667	T:0.00833333	168	C:1	T:0	186	C:1	T:0	206	C:1	T:0	210	C:1	T:0	198	C:1	T:0	198	C:1	T:0	178	C:1	T:0	206	C:1	T:0	226	C:1	T:0	214	C:1	T:0	198	C:1	T:0	208	C:1	T:0
31536075	rs144451890	C:0.999755	T:0.000245218	C	C	Not available	5' prime	192	C:1	T:0	120	C:1	T:0	168	C:1	T:0	186	C:1	T:0	206	C:1	T:0	210	C:1	T:0	198	C:1	T:0	198	C:1	T:0	178	C:1	T:0	206	C:1	T:0	226	C:1	T:0	214	C:1	T:0	198	C:1	T:0	208	C:1	T:0
31536148	rs147819297	C:0.999755	T:0.000245218	C	Not available	Not available	5' prime	192	C:1	T:0	120	C:1	T:0	168	C:1	T:0	186	C:1	T:0	206	C:1	T:0	210	C:1	T:0	198	C:1	T:0	198	C:1	T:0	178	C:1	T:0	206	C:1	T:0	226	C:1	T:0	214	C:1	T:0	198	C:1	T:0	208	C:0.995192	T:0.00480769
31536224	rs2844484	G:0.660128	A:0.339872	G	G	A/G	5' prime	192	A:0.302083	G:0.697917	120	A:0.275	G:0.725	168	A:0.339286	G:0.660714	186	A:0.252688	G:0.747312	206	A:0.354369	G:0.645631	210	A:0.261905	G:0.738095	198	A:0.171717	G:0.828283	198	A:0.333333	G:0.666667	178	A:0.421348	G:0.578652	206	A:0.364078	G:0.635922	226	A:0.389381	G:0.610619	214	A:0.481308	G:0.518692	198	A:0.444444	G:0.555556	208	A:0.471154	G:0.528846
31536297	rs532113098	G:0.999755	A:0.000245218	G	Not available	Not available	5' prime	192	G:1	A:0	120	G:1	A:0	168	G:1	A:0	186	G:1	A:0	206	G:1	A:0	210	G:1	A:0	198	G:1	A:0	198	G:1	A:0	178	G:1	A:0	206	G:0.995146	A:0.00485437	226	G:1	A:0	214	G:1	A:0	198	G:1	A:0	208	G:1	A:0
31536319	rs547507887	G:0.999755	C:0.000245218	G	Not available	Not available	5' prime	192	G:1	C:0	120	G:0.991667	C:0.00833333	168	G:1	C:0	186	G:1	C:0	206	G:1	C:0	210	G:1	C:0	198	G:1	C:0	198	G:1	C:0	178	G:1	C:0	206	G:1	C:0	226	G:1	C:0	214	G:1	C:0	198	G:1	C:0	208	G:1	C:0
31536598	rs35666400	C:0.997303	T:0.0026974	C	C	Not available	5' prime	192	C:1	T:0	120	C:1	T:0	168	C:1	T:0	186	C:1	T:0	206	C:1	T:0	210	C:1	T:0	198	C:1	T:0	198	C:0.974747	T:0.0252525	178	C:0.988764	T:0.011236	206	C:1	T:0	226	C:1	T:0	214	C:1	T:0	198	C:1	T:0	208	C:1	T:0
31536665	rs569981018	C:0.999755	T:0.000245218	C	C	Not available	5' prime	192	C:1	T:0	120	C:1	T:0	168	C:1	T:0	186	C:1	T:0	206	C:1	T:0	210	C:1	T:0	198	C:0.994949	T:0.00505051	198	C:1	T:0	178	C:1	T:0	206	C:1	T:0	226	C:1	T:0	214	C:1	T:0	198	C:1	T:0	208	C:1	T:0
31536695	rs537202130	G:0.999755	A:0.000245218	G	G	Not available	5' prime	192	G:0.994792	A:0.00520833	120	G:1	A:0	168	G:1	A:0	186	G:1	A:0	206	G:1	A:0	210	G:1	A:0	198	G:1	A:0	198	G:1	A:0	178	G:1	A:0	206	G:1	A:0	226	G:1	A:0	214	G:1	A:0	198	G:1	A:0	208	G:1	A:0
31536786	rs558787618	T:0.999755	C:0.000245218	T	Not available	Not available	5' prime	192	T:1	C:0	120	T:1	C:0	168	T:1	C:0	186	T:1	C:0	206	T:1	C:0	210	T:1	C:0	198	T:1	C:0	198	T:0.994949	C:0.00505051	178	T:1	C:0	206	T:1	C:0	226	T:1	C:0	214	T:1	C:0	198	T:1	C:0	208	T:1	C:0
31536796	rs2844483	G:0.660863	T:0.339137	T	G	T/G	5' prime	192	T:0.302083	G:0.697917	120	T:0.275	G:0.725	168	T:0.339286	G:0.660714	186	T:0.252688	G:0.747312	206	T:0.354369	G:0.645631	210	T:0.261905	G:0.738095	198	T:0.171717	G:0.828283	198	T:0.318182	G:0.681818	178	T:0.421348	G:0.578652	206	T:0.364078	G:0.635922	226	T:0.389381	G:0.610619	214	T:0.481308	G:0.518692	198	T:0.444444	G:0.555556	208	T:0.471154	G:0.528846
31536822	rs534799596	T:0.999755	C:0.000245218	T	T	Not available	5' prime	192	T:1	C:0	120	T:1	C:0	168	T:1	C:0	186	T:1	C:0	206	T:1	C:0	210	T:1	C:0	198	T:1	C:0	198	T:0.994949	C:0.00505051	178	T:1	C:0	206	T:1	C:0	226	T:1	C:0	214	T:1	C:0	198	T:1	C:0	208	T:1	C:0
31536948	rs553468023	G:0.999264	A:0.000735655	G	G	Not available	5' prime	192	G:1	A:0	120	G:1	A:0	168	G:1	A:0	186	G:0.989247	A:0.0107527	206	G:1	A:0	210	G:1	A:0	198	G:1	A:0	198	G:1	A:0	178	G:1	A:0	206	G:1	A:0	226	G:1	A:0	214	G:1	A:0	198	G:1	A:0	208	G:1	A:0
31537221	rs62395778	G:0.982344	A:0.0176557	G	Not available	Not available	5' prime	192	G:0.973958	A:0.0260417	120	G:0.941667	A:0.0583333	168	G:0.982143	A:0.0178571	186	G:1	A:0	206	G:1	A:0	210	G:1	A:0	198	G:0.934343	A:0.0656566	198	G:1	A:0	178	G:0.983146	A:0.0168539	206	G:0.995146	A:0.00485437	226	G:0.969027	A:0.0309735	214	G:0.96729	A:0.0327103	198	G:1	A:0	208	G:1	A:0
31537254	rs181404050	A:0.984551	C:0.0154487	A	Not available	Not available	5' prime	192	A:1	C:0	120	A:1	C:0	168	A:0.994048	C:0.00595238	186	A:0.892473	C:0.107527	206	A:0.970874	C:0.0291262	210	A:0.919048	C:0.0809524	198	A:1	C:0	198	A:1	C:0	178	A:1	C:0	206	A:0.995146	C:0.00485437	226	A:1	C:0	214	A:1	C:0	198	A:0.994949	C:0.00505051	208	A:0.990385	C:0.00961538
31537285	rs557199481	G:0.99951	A:0.000490436	G	Not available	Not available	5' prime	192	G:1	A:0	120	G:1	A:0	168	G:1	A:0	186	G:1	A:0	206	G:1	A:0	210	G:0.990476	A:0.00952381	198	G:1	A:0	198	G:1	A:0	178	G:1	A:0	206	G:1	A:0	226	G:1	A:0	214	G:1	A:0	198	G:1	A:0	208	G:1	A:0
31537296	rs9267499	G:0.899706	C:0.100294	G	G	Not available	5' prime	192	G:0.932292	C:0.0677083	120	G:0.875	C:0.125	168	G:0.869048	C:0.130952	186	G:0.989247	C:0.0107527	206	G:0.956311	C:0.0436893	210	G:0.961905	C:0.0380952	198	G:0.873737	C:0.126263	198	G:0.79798	C:0.20202	178	G:0.876404	C:0.123596	206	G:0.820388	C:0.179612	226	G:0.853982	C:0.146018	214	G:0.897196	C:0.102804	198	G:0.863636	C:0.136364	208	G:0.975962	C:0.0240385
31537331	rs185544867	A:0.99485	G:0.00514958	A	A	Not available	5' prime	192	A:1	G:0	120	A:1	G:0	168	A:1	G:0	186	A:0.994624	G:0.00537634	206	A:0.970874	G:0.0291262	210	A:0.957143	G:0.0428571	198	A:1	G:0	198	A:1	G:0	178	A:1	G:0	206	A:1	G:0	226	A:1	G:0	214	A:1	G:0	198	A:1	G:0	208	A:0.980769	G:0.0192308
31537343	rs564510757	G:0.999755	T:0.000245218	G	G	Not available	5' prime	192	G:1	T:0	120	G:1	T:0	168	G:1	T:0	186	G:1	T:0	206	G:1	T:0	210	G:1	T:0	198	G:1	T:0	198	G:1	T:0	178	G:1	T:0	206	G:1	T:0	226	G:1	T:0	214	G:1	T:0	198	G:0.994949	T:0.00505051	208	G:1	T:0
31537379	rs528715739	G:0.999755	A:0.000245218	G	Not available	Not available	5' prime	192	G:1	A:0	120	G:1	A:0	168	G:1	A:0	186	G:1	A:0	206	G:1	A:0	210	G:1	A:0	198	G:1	A:0	198	G:1	A:0	178	G:0.994382	A:0.00561798	206	G:1	A:0	226	G:1	A:0	214	G:1	A:0	198	G:1	A:0	208	G:1	A:0
31537459	rs369898555	A:0.99951	C:0.000490436	A	A	Not available	5' prime	192	A:1	C:0	120	A:0.991667	C:0.00833333	168	A:1	C:0	186	A:1	C:0	206	A:1	C:0	210	A:1	C:0	198	A:1	C:0	198	A:1	C:0	178	A:1	C:0	206	A:1	C:0	226	A:1	C:0	214	A:0.995327	C:0.0046729	198	A:1	C:0	208	A:1	C:0
31537513	rs189985275	G:0.999755	C:0.000245218	G	Not available	Not available	5' prime	192	G:1	C:0	120	G:0.991667	C:0.00833333	168	G:1	C:0	186	G:1	C:0	206	G:1	C:0	210	G:1	C:0	198	G:1	C:0	198	G:1	C:0	178	G:1	C:0	206	G:1	C:0	226	G:1	C:0	214	G:1	C:0	198	G:1	C:0	208	G:1	C:0
31537606	rs2857706	C:0.841099	T:0.158901	C	C/T	C/T	5' prime	192	C:0.885417	T:0.114583	120	C:0.883333	T:0.116667	168	C:0.672619	T:0.327381	186	C:0.801075	T:0.198925	206	C:0.815534	T:0.184466	210	C:0.847619	T:0.152381	198	C:0.934343	T:0.0656566	198	C:0.838384	T:0.161616	178	C:0.853933	T:0.146067	206	C:0.791262	T:0.208738	226	C:0.920354	T:0.079646	214	C:0.873832	T:0.126168	198	C:0.782828	T:0.217172	208	C:0.879808	T:0.120192
31537609	rs569919162	T:0.999755	C:0.000245218	C	T	Not available	5' prime	192	T:1	C:0	120	T:1	C:0	168	T:1	C:0	186	T:1	C:0	206	T:1	C:0	210	T:1	C:0	198	T:1	C:0	198	T:1	C:0	178	T:1	C:0	206	T:1	C:0	226	T:1	C:0	214	T:1	C:0	198	T:1	C:0	208	T:0.995192	C:0.00480769
31537610	rs530823462	C:0.999755	G:0.000245218	C	C	Not available	5' prime	192	C:1	G:0	120	C:1	G:0	168	C:1	G:0	186	C:1	G:0	206	C:1	G:0	210	C:1	G:0	198	C:1	G:0	198	C:1	G:0	178	C:1	G:0	206	C:0.995146	G:0.00485437	226	C:1	G:0	214	C:1	G:0	198	C:1	G:0	208	C:1	G:0
31537651	rs552546741	G:0.999755	T:0.000245218	G	T	Not available	5' prime	192	G:0.994792	T:0.00520833	120	G:1	T:0	168	G:1	T:0	186	G:1	T:0	206	G:1	T:0	210	G:1	T:0	198	G:1	T:0	198	G:1	T:0	178	G:1	T:0	206	G:1	T:0	226	G:1	T:0	214	G:1	T:0	198	G:1	T:0	208	G:1	T:0
31537715	rs145308011	C:0.992398	A:0.00760177	C	C	Not available	5' prime	192	C:0.979167	A:0.0208333	120	C:0.983333	A:0.0166667	168	C:1	A:0	186	C:1	A:0	206	C:1	A:0	210	C:1	A:0	198	C:0.994949	A:0.00505051	198	C:1	A:0	178	C:1	A:0	206	C:1	A:0	226	C:0.969027	A:0.0309735	214	C:0.990654	A:0.00934579	198	C:1	A:0	208	C:1	A:0
31537741	rs185882566	C:0.999755	T:0.000245218	C	C	Not available	5' prime	192	C:1	T:0	120	C:1	T:0	168	C:1	T:0	186	C:1	T:0	206	C:1	T:0	210	C:1	T:0	198	C:1	T:0	198	C:1	T:0	178	C:1	T:0	206	C:1	T:0	226	C:1	T:0	214	C:1	T:0	198	C:1	T:0	208	C:1	T:0
31537824	rs553164776	A:0.999755	T:0.000245218	A	A	Not available	5' prime	192	A:1	T:0	120	A:1	T:0	168	A:1	T:0	186	A:1	T:0	206	A:1	T:0	210	A:1	T:0	198	A:1	T:0	198	A:1	T:0	178	A:1	T:0	206	A:0.995146	T:0.00485437	226	A:1	T:0	214	A:1	T:0	198	A:1	T:0	208	A:1	T:0
31537855	rs568558093	C:0.999755	T:0.000245218	C	Not available	Not available	5' prime	192	C:1	T:0	120	C:1	T:0	168	C:1	T:0	186	C:1	T:0	206	C:1	T:0	210	C:1	T:0	198	C:1	T:0	198	C:1	T:0	178	C:1	T:0	206	C:1	T:0	226	C:1	T:0	214	C:0.995327	T:0.0046729	198	C:1	T:0	208	C:1	T:0
31537940	rs192461928	A:0.99951	G:0.000490436	A	Not available	Not available	5' prime	192	A:1	G:0	120	A:1	G:0	168	A:1	G:0	186	A:1	G:0	206	A:1	G:0	210	A:1	G:0	198	A:1	G:0	198	A:1	G:0	178	A:1	G:0	206	A:1	G:0	226	A:1	G:0	214	A:0.995327	G:0.0046729	198	A:1	G:0	208	A:1	G:0
31538202	rs149139584	C:0.996812	G:0.00318784	C	C	Not available	5' prime	192	C:0.979167	G:0.0208333	120	C:1	G:0	168	C:1	G:0	186	C:1	G:0	206	C:1	G:0	210	C:1	G:0	198	C:0.989899	G:0.010101	198	C:1	G:0	178	C:1	G:0	206	C:1	G:0	226	C:1	G:0	214	C:1	G:0	198	C:1	G:0	208	C:1	G:0
31538244	rs2009658	C:0.840853	G:0.159147	C	C/G	C/G	5' prime	192	C:0.885417	G:0.114583	120	C:0.883333	G:0.116667	168	C:0.672619	G:0.327381	186	C:0.801075	G:0.198925	206	C:0.815534	G:0.184466	210	C:0.847619	G:0.152381	198	C:0.934343	G:0.0656566	198	C:0.838384	G:0.161616	178	C:0.853933	G:0.146067	206	C:0.791262	G:0.208738	226	C:0.920354	G:0.079646	214	C:0.873832	G:0.126168	198	C:0.782828	G:0.217172	208	C:0.879808	G:0.120192
31538277	rs3093539	G:0.992153	A:0.00784698	G	Not available	Not available	5' prime	192	G:0.984375	A:0.015625	120	G:0.991667	A:0.00833333	168	G:1	A:0	186	G:1	A:0	206	G:1	A:0	210	G:1	A:0	198	G:0.979798	A:0.020202	198	G:0.959596	A:0.040404	178	G:0.966292	A:0.0337079	206	G:1	A:0	226	G:1	A:0	214	G:1	A:0	198	G:1	A:0	208	G:1	A:0
31538373	rs183845328	T:0.999755	G:0.000245218	T	T	Not available	5' prime	192	T:1	G:0	120	T:1	G:0	168	T:1	G:0	186	T:1	G:0	206	T:1	G:0	210	T:1	G:0	198	T:1	G:0	198	T:1	G:0	178	T:1	G:0	206	T:1	G:0	226	T:1	G:0	214	T:1	G:0	198	T:1	G:0	208	T:1	G:0
31538415	rs559143709	A:0.999019	G:0.000980873	A	A	Not available	5' prime	192	A:1	G:0	120	A:1	G:0	168	A:1	G:0	186	A:1	G:0	206	A:1	G:0	210	A:1	G:0	198	A:1	G:0	198	A:1	G:0	178	A:1	G:0	206	A:1	G:0	226	A:0.99115	G:0.00884956	214	A:1	G:0	198	A:1	G:0	208	A:1	G:0
31538496	rs111250247	T:0.99951	A:0.000490436	T	Not available	Not available	5' prime	192	T:1	A:0	120	T:0.991667	A:0.00833333	168	T:1	A:0	186	T:1	A:0	206	T:1	A:0	210	T:1	A:0	198	T:1	A:0	198	T:1	A:0	178	T:1	A:0	206	T:1	A:0	226	T:1	A:0	214	T:1	A:0	198	T:1	A:0	208	T:1	A:0
31538497	rs915654	T:0.520353	A:0.479647	A	A	T/A	5' prime	192	T:0.489583	A:0.510417	120	T:0.475	A:0.525	168	T:0.452381	A:0.547619	186	T:0.333333	A:0.666667	206	T:0.480583	A:0.519417	210	T:0.357143	A:0.642857	198	T:0.409091	A:0.590909	198	T:0.681818	A:0.318182	178	T:0.674157	A:0.325843	206	T:0.601942	A:0.398058	226	T:0.606195	A:0.393805	214	T:0.682243	A:0.317757	198	T:0.580808	A:0.419192	208	T:0.504808	A:0.495192
31538589	rs563264461	G:0.99951	A:0.000490436	G	G	Not available	5' prime	192	G:1	A:0	120	G:1	A:0	168	G:1	A:0	186	G:1	A:0	206	G:1	A:0	210	G:1	A:0	198	G:1	A:0	198	G:1	A:0	178	G:1	A:0	206	G:1	A:0	226	G:1	A:0	214	G:1	A:0	198	G:1	A:0	208	G:1	A:0
31538638	rs4647191	G:0.989946	A:0.0100539	G	G	Not available	5' prime	192	G:1	A:0	120	G:0.991667	A:0.00833333	168	G:0.982143	A:0.0178571	186	G:1	A:0	206	G:0.980583	A:0.0194175	210	G:0.995238	A:0.0047619	198	G:1	A:0	198	G:0.994949	A:0.00505051	178	G:0.994382	A:0.00561798	206	G:0.966019	A:0.0339806	226	G:0.995575	A:0.00442478	214	G:1	A:0	198	G:0.954545	A:0.0454545	208	G:0.990385	A:0.00961538
31538735	rs56127727	T:0.991663	C:0.00833742	T	T	Not available	5' prime	192	T:0.979167	C:0.0208333	120	T:0.983333	C:0.0166667	168	T:1	C:0	186	T:1	C:0	206	T:0.990291	C:0.00970874	210	T:1	C:0	198	T:1	C:0	198	T:1	C:0	178	T:1	C:0	206	T:0.990291	C:0.00970874	226	T:0.986726	C:0.0132743	214	T:0.976636	C:0.0233645	198	T:0.984848	C:0.0151515	208	T:1	C:0
31538807	rs528240310	A:0.999755	G:0.000245218	A	Not available	Not available	5' prime	192	A:1	G:0	120	A:1	G:0	168	A:1	G:0	186	A:1	G:0	206	A:1	G:0	210	A:0.995238	G:0.0047619	198	A:1	G:0	198	A:1	G:0	178	A:1	G:0	206	A:1	G:0	226	A:1	G:0	214	A:1	G:0	198	A:1	G:0	208	A:1	G:0
31538863	rs36221456	A:0.981363	T:0.0186366	A	A	Not available	5' prime	192	A:1	T:0	120	A:1	T:0	168	A:0.857143	T:0.142857	186	A:0.989247	T:0.0107527	206	A:0.990291	T:0.00970874	210	A:1	T:0	198	A:1	T:0	198	A:1	T:0	178	A:1	T:0	206	A:0.956311	T:0.0436893	226	A:1	T:0	214	A:1	T:0	198	A:0.959596	T:0.040404	208	A:1	T:0
31538880	rs4647192	C:0.997303	T:0.0026974	C	C	Not available	5' prime	192	C:0.979167	T:0.0208333	120	C:1	T:0	168	C:1	T:0	186	C:1	T:0	206	C:1	T:0	210	C:1	T:0	198	C:1	T:0	198	C:1	T:0	178	C:1	T:0	206	C:1	T:0	226	C:1	T:0	214	C:1	T:0	198	C:1	T:0	208	C:1	T:0
31538881	rs535553226	A:0.999755	G:0.000245218	A	A	Not available	5' prime	192	A:1	G:0	120	A:1	G:0	168	A:1	G:0	186	A:1	G:0	206	A:1	G:0	210	A:1	G:0	198	A:1	G:0	198	A:1	G:0	178	A:1	G:0	206	A:1	G:0	226	A:1	G:0	214	A:1	G:0	198	A:1	G:0	208	A:1	G:0
31538887	rs111602778	G:0.997303	A:0.0026974	G	G	Not available	5' prime	192	G:0.989583	A:0.0104167	120	G:0.983333	A:0.0166667	168	G:1	A:0	186	G:1	A:0	206	G:1	A:0	210	G:1	A:0	198	G:0.989899	A:0.010101	198	G:1	A:0	178	G:1	A:0	206	G:1	A:0	226	G:0.995575	A:0.00442478	214	G:1	A:0	198	G:1	A:0	208	G:1	A:0
31538914	rs377092898	T:0.995586	C:0.00441393	T	T	Not available	5' prime	192	T:1	C:0	120	T:1	C:0	168	T:0.994048	C:0.00595238	186	T:0.989247	C:0.0107527	206	T:0.995146	C:0.00485437	210	T:0.952381	C:0.047619	198	T:1	C:0	198	T:1	C:0	178	T:1	C:0	206	T:1	C:0	226	T:1	C:0	214	T:1	C:0	198	T:0.989899	C:0.010101	208	T:1	C:0
31538963	rs539468537	G:0.999755	A:0.000245218	G	Not available	Not available	5' prime	192	G:0.994792	A:0.00520833	120	G:1	A:0	168	G:1	A:0	186	G:1	A:0	206	G:1	A:0	210	G:1	A:0	198	G:1	A:0	198	G:1	A:0	178	G:1	A:0	206	G:1	A:0	226	G:1	A:0	214	G:1	A:0	198	G:1	A:0	208	G:1	A:0
31539010	rs3093540	G:0.956106	A:0.0438941	G	G	Not available	5' prime	192	G:0.947917	A:0.0520833	120	G:0.916667	A:0.0833333	168	G:0.97619	A:0.0238095	186	G:1	A:0	206	G:0.990291	A:0.00970874	210	G:1	A:0	198	G:0.883838	A:0.116162	198	G:0.838384	A:0.161616	178	G:0.955056	A:0.0449438	206	G:0.990291	A:0.00970874	226	G:0.938053	A:0.0619469	214	G:0.948598	A:0.0514019	198	G:0.989899	A:0.010101	208	G:0.990385	A:0.00961538
31539435	rs2516312	A:0.980628	G:0.0193722	A	Not available	Not available	5' prime	192	A:0.984375	G:0.015625	120	A:0.983333	G:0.0166667	168	A:0.970238	G:0.0297619	186	A:1	G:0	206	A:1	G:0	210	A:0.995238	G:0.0047619	198	A:0.984848	G:0.0151515	198	A:0.989899	G:0.010101	178	A:0.988764	G:0.011236	206	A:0.995146	G:0.00485437	226	A:0.924779	G:0.0752212	214	A:0.995327	G:0.0046729	198	A:0.984848	G:0.0151515	208	A:1	G:0
31539460	rs555923710	A:0.999755	G:0.000245218	A	Not available	Not available	5' prime	192	A:1	G:0	120	A:1	G:0	168	A:1	G:0	186	A:1	G:0	206	A:1	G:0	210	A:1	G:0	198	A:1	G:0	198	A:1	G:0	178	A:1	G:0	206	A:0.995146	G:0.00485437	226	A:1	G:0	214	A:1	G:0	198	A:1	G:0	208	A:1	G:0
31539645	rs140599213	A:0.99951	G:0.000490436	A	A	Not available	5' prime	192	A:1	G:0	120	A:1	G:0	168	A:1	G:0	186	A:1	G:0	206	A:1	G:0	210	A:1	G:0	198	A:1	G:0	198	A:1	G:0	178	A:1	G:0	206	A:1	G:0	226	A:1	G:0	214	A:1	G:0	198	A:1	G:0	208	A:1	G:0
31539652	rs541931589	C:0.999755	A:0.000245218	C	C	Not available	5' prime	192	C:1	A:0	120	C:1	A:0	168	C:1	A:0	186	C:1	A:0	206	C:1	A:0	210	C:1	A:0	198	C:1	A:0	198	C:0.994949	A:0.00505051	178	C:1	A:0	206	C:1	A:0	226	C:1	A:0	214	C:1	A:0	198	C:1	A:0	208	C:1	A:0
31539679	rs575285642	A:0.99951	C:0.000490436	A	A	Not available	5' prime	192	A:1	C:0	120	A:1	C:0	168	A:1	C:0	186	A:0.989247	C:0.0107527	206	A:1	C:0	210	A:1	C:0	198	A:1	C:0	198	A:1	C:0	178	A:1	C:0	206	A:1	C:0	226	A:1	C:0	214	A:1	C:0	198	A:1	C:0	208	A:1	C:0
31539735	rs56161754	C:0.998038	T:0.00196175	C	Not available	Not available	5' prime	192	C:1	T:0	120	C:1	T:0	168	C:1	T:0	186	C:1	T:0	206	C:1	T:0	210	C:1	T:0	198	C:1	T:0	198	C:0.964646	T:0.0353535	178	C:1	T:0	206	C:1	T:0	226	C:1	T:0	214	C:1	T:0	198	C:1	T:0	208	C:1	T:0
31539767	rs2844482	C:0.840608	T:0.159392	C	C/T	C/T	5' prime	192	C:0.885417	T:0.114583	120	C:0.883333	T:0.116667	168	C:0.672619	T:0.327381	186	C:0.801075	T:0.198925	206	C:0.815534	T:0.184466	210	C:0.847619	T:0.152381	198	C:0.934343	T:0.0656566	198	C:0.838384	T:0.161616	178	C:0.853933	T:0.146067	206	C:0.791262	T:0.208738	226	C:0.920354	T:0.079646	214	C:0.873832	T:0.126168	198	C:0.782828	T:0.217172	208	C:0.879808	T:0.120192
31539768	rs2071590	G:0.734674	A:0.265326	G	Not available	G/A	5' prime	192	A:0.291667	G:0.708333	120	A:0.25	G:0.75	168	A:0.178571	G:0.821429	186	A:0.182796	G:0.817204	206	A:0.281553	G:0.718447	210	A:0.180952	G:0.819048	198	A:0.161616	G:0.838384	198	A:0.262626	G:0.737374	178	A:0.398876	G:0.601124	206	A:0.213592	G:0.786408	226	A:0.376106	G:0.623894	214	A:0.439252	G:0.560748	198	A:0.242424	G:0.757576	208	A:0.288462	G:0.711538
31539770	rs546628155	C:0.999755	G:0.000245218	C	Not available	Not available	5' prime	192	C:1	G:0	120	C:1	G:0	168	C:1	G:0	186	C:0.994624	G:0.00537634	206	C:1	G:0	210	C:1	G:0	198	C:1	G:0	198	C:1	G:0	178	C:1	G:0	206	C:1	G:0	226	C:1	G:0	214	C:1	G:0	198	C:1	G:0	208	C:1	G:0
31539853	rs561538492	C:0.999755	T:0.000245218	C	C	Not available	5' prime	192	C:0.994792	T:0.00520833	120	C:1	T:0	168	C:1	T:0	186	C:1	T:0	206	C:1	T:0	210	C:1	T:0	198	C:1	T:0	198	C:1	T:0	178	C:1	T:0	206	C:1	T:0	226	C:1	T:0	214	C:1	T:0	198	C:1	T:0	208	C:1	T:0
31539855	rs529078200	C:0.99951	T:0.000490436	C	C	Not available	5' prime	192	C:1	T:0	120	C:1	T:0	168	C:1	T:0	186	C:1	T:0	206	C:1	T:0	210	C:1	T:0	198	C:1	T:0	198	C:1	T:0	178	C:1	T:0	206	C:0.995146	T:0.00485437	226	C:1	T:0	214	C:0.995327	T:0.0046729	198	C:1	T:0	208	C:1	T:0
31539856	rs368951092	G:0.99951	A:0.000490436	G	G	Not available	5' prime	192	G:1	A:0	120	G:1	A:0	168	G:1	A:0	186	G:1	A:0	206	G:1	A:0	210	G:1	A:0	198	G:1	A:0	198	G:1	A:0	178	G:1	A:0	206	G:1	A:0	226	G:1	A:0	214	G:1	A:0	198	G:0.994949	A:0.00505051	208	G:1	A:0
31539974	rs145829373	G:0.998774	A:0.00122609	G	Not available	Not available	LTα	192	G:0.994792	A:0.00520833	120	G:1	A:0	168	G:1	A:0	186	G:1	A:0	206	G:1	A:0	210	G:1	A:0	198	G:1	A:0	198	G:1	A:0	178	G:0.994382	A:0.00561798	206	G:1	A:0	226	G:1	A:0	214	G:0.995327	A:0.0046729	198	G:1	A:0	208	G:1	A:0
31539986	rs539409011	C:0.999755	T:0.000245218	C	Not available	Not available	LTα	192	C:1	T:0	120	C:1	T:0	168	C:1	T:0	186	C:1	T:0	206	C:1	T:0	210	C:1	T:0	198	C:0.994949	T:0.00505051	198	C:1	T:0	178	C:1	T:0	206	C:1	T:0	226	C:1	T:0	214	C:1	T:0	198	C:1	T:0	208	C:1	T:0
31540056	rs551754307	G:0.999755	A:0.000245218	G	Not available	Not available	LTα	192	G:1	A:0	120	G:1	A:0	168	G:1	A:0	186	G:1	A:0	206	G:1	A:0	210	G:1	A:0	198	G:1	A:0	198	G:1	A:0	178	G:1	A:0	206	G:1	A:0	226	G:1	A:0	214	G:1	A:0	198	G:1	A:0	208	G:0.995192	A:0.00480769
31540071	rs1800683	G:0.599068	A:0.400932	G	G/A	Not available	LTα	192	G:0.484375	A:0.515625	120	G:0.516667	A:0.483333	168	G:0.797619	A:0.202381	186	G:0.462366	A:0.537634	206	G:0.582524	A:0.417476	210	G:0.452381	A:0.547619	198	G:0.358586	A:0.641414	198	G:0.69697	A:0.30303	178	G:0.691011	A:0.308989	206	G:0.752427	A:0.247573	226	G:0.610619	A:0.389381	214	G:0.71028	A:0.28972	198	G:0.79798	A:0.20202	208	G:0.615385	A:0.384615
31540090	rs534497252	C:0.999755	T:0.000245218	C	C	Not available	LTα	192	C:1	T:0	120	C:1	T:0	168	C:1	T:0	186	C:1	T:0	206	C:1	T:0	210	C:0.995238	T:0.0047619	198	C:1	T:0	198	C:1	T:0	178	C:1	T:0	206	C:1	T:0	226	C:1	T:0	214	C:1	T:0	198	C:1	T:0	208	C:1	T:0
31540114	rs555821192	C:0.999755	T:0.000245218	C	C	Not available	LTα	192	C:1	T:0	120	C:1	T:0	168	C:1	T:0	186	C:1	T:0	206	C:1	T:0	210	C:1	T:0	198	C:1	T:0	198	C:1	T:0	178	C:1	T:0	206	C:1	T:0	226	C:1	T:0	214	C:1	T:0	198	C:1	T:0	208	C:1	T:0
31540137	rs138435669	G:0.999755	A:0.000245218	G	G	Not available	LTα	192	G:1	A:0	120	G:1	A:0	168	G:1	A:0	186	G:1	A:0	206	G:1	A:0	210	G:1	A:0	198	G:1	A:0	198	G:1	A:0	178	G:1	A:0	206	G:1	A:0	226	G:1	A:0	214	G:1	A:0	198	G:1	A:0	208	G:1	A:0
31540141	rs2239704	C:0.659392	A:0.340608	C	A	A/C	LTα	192	A:0.307292	C:0.692708	120	A:0.291667	C:0.708333	168	A:0.339286	C:0.660714	186	A:0.252688	C:0.747312	206	A:0.354369	C:0.645631	210	A:0.261905	C:0.738095	198	A:0.171717	C:0.828283	198	A:0.333333	C:0.666667	178	A:0.421348	C:0.578652	206	A:0.364078	C:0.635922	226	A:0.389381	C:0.610619	214	A:0.481308	C:0.518692	198	A:0.444444	C:0.555556	208	A:0.471154	C:0.528846
31540142	rs3093546	G:0.988965	A:0.0110348	G	G	Not available	LTα	192	G:0.984375	A:0.015625	120	G:1	A:0	168	G:1	A:0	186	G:1	A:0	206	G:0.990291	A:0.00970874	210	G:1	A:0	198	G:1	A:0	198	G:0.949495	A:0.0505051	178	G:0.966292	A:0.0337079	206	G:1	A:0	226	G:1	A:0	214	G:0.943925	A:0.0560748	198	G:0.989899	A:0.010101	208	G:0.995192	A:0.00480769
31540169	rs370636956	C:0.998774	T:0.00122609	C	C	Not available	LTα	192	C:1	T:0	120	C:1	T:0	168	C:1	T:0	186	C:1	T:0	206	C:1	T:0	210	C:1	T:0	198	C:1	T:0	198	C:1	T:0	178	C:1	T:0	206	C:1	T:0	226	C:1	T:0	214	C:1	T:0	198	C:1	T:0	208	C:1	T:0
31540170	rs56245447	G:0.99951	A:0.000490436	G	G	Not available	LTα	192	G:1	A:0	120	G:1	A:0	168	G:1	A:0	186	G:1	A:0	206	G:1	A:0	210	G:1	A:0	198	G:1	A:0	198	G:0.994949	A:0.00505051	178	G:1	A:0	206	G:0.995146	A:0.00485437	226	G:1	A:0	214	G:1	A:0	198	G:1	A:0	208	G:1	A:0
31540313	rs909253	A:0.598823	G:0.401177	A	G/A	Not available	LTα	192	A:0.484375	G:0.515625	120	A:0.516667	G:0.483333	168	A:0.797619	G:0.202381	186	A:0.462366	G:0.537634	206	A:0.582524	G:0.417476	210	A:0.452381	G:0.547619	198	A:0.358586	G:0.641414	198	A:0.69697	G:0.30303	178	A:0.691011	G:0.308989	206	A:0.752427	G:0.247573	226	A:0.610619	G:0.389381	214	A:0.705607	G:0.294393	198	A:0.79798	G:0.20202	208	A:0.615385	G:0.384615
31540354	rs572794573	G:0.999755	A:0.000245218	G	G	Not available	LTα	192	G:1	A:0	120	G:1	A:0	168	G:1	A:0	186	G:1	A:0	206	G:1	A:0	210	G:1	A:0	198	G:1	A:0	198	G:1	A:0	178	G:1	A:0	206	G:1	A:0	226	G:1	A:0	214	G:1	A:0	198	G:1	A:0	208	G:1	A:0
31540400	rs4986978	G:0.99951	A:0.000490436	G	G	Not available	LTα	192	G:1	A:0	120	G:1	A:0	168	G:1	A:0	186	G:1	A:0	206	G:0.990291	A:0.00970874	210	G:1	A:0	198	G:1	A:0	198	G:1	A:0	178	G:1	A:0	206	G:1	A:0	226	G:1	A:0	214	G:1	A:0	198	G:1	A:0	208	G:1	A:0
31540421	rs529018664	G:0.999755	C:0.000245218	G	Not available	Not available	LTα	192	G:1	C:0	120	G:1	C:0	168	G:1	C:0	186	G:1	C:0	206	G:1	C:0	210	G:0.995238	C:0.0047619	198	G:1	C:0	198	G:1	C:0	178	G:1	C:0	206	G:1	C:0	226	G:1	C:0	214	G:1	C:0	198	G:1	C:0	208	G:1	C:0
31540429	rs746868	G:0.664296	C:0.335704	G	G	C/G Denisovan	LTα	192	C:0.302083	G:0.697917	120	C:0.275	G:0.725	168	C:0.309524	G:0.690476	186	C:0.241935	G:0.758065	206	C:0.354369	G:0.645631	210	C:0.261905	G:0.738095	198	C:0.166667	G:0.833333	198	C:0.333333	G:0.666667	178	C:0.41573	G:0.58427	206	C:0.349515	G:0.650485	226	C:0.384956	G:0.615044	214	C:0.481308	G:0.518692	198	C:0.439394	G:0.560606	208	C:0.471154	G:0.528846
31540431	rs4647193	C:0.998774	T:0.00122609	C	Not available	Not available	LTα	192	C:1	T:0	120	C:1	T:0	168	C:1	T:0	186	C:1	T:0	206	C:1	T:0	210	C:1	T:0	198	C:1	T:0	198	C:1	T:0	178	C:1	T:0	206	C:1	T:0	226	C:0.995575	T:0.00442478	214	C:1	T:0	198	C:1	T:0	208	C:1	T:0
31540468	rs566842967	C:0.99951	T:0.000490436	C	C	Not available	LTα	192	C:1	T:0	120	C:1	T:0	168	C:0.988095	T:0.0119048	186	C:1	T:0	206	C:1	T:0	210	C:1	T:0	198	C:1	T:0	198	C:1	T:0	178	C:1	T:0	206	C:1	T:0	226	C:1	T:0	214	C:1	T:0	198	C:1	T:0	208	C:1	T:0
31540469	rs367844943	G:0.999755	A:0.000245218	G	G	Not available	LTα	192	G:1	A:0	120	G:1	A:0	168	G:1	A:0	186	G:1	A:0	206	G:1	A:0	210	G:1	A:0	198	G:1	A:0	198	G:1	A:0	178	G:1	A:0	206	G:1	A:0	226	G:0.995575	A:0.00442478	214	G:1	A:0	198	G:1	A:0	208	G:1	A:0
31540474	rs549670566	G:0.999755	A:0.000245218	G	G	Not available	LTα	192	G:1	A:0	120	G:1	A:0	168	G:1	A:0	186	G:1	A:0	206	G:1	A:0	210	G:1	A:0	198	G:1	A:0	198	G:1	A:0	178	G:1	A:0	206	G:1	A:0	226	G:1	A:0	214	G:1	A:0	198	G:1	A:0	208	G:1	A:0
31540481	rs567977303	G:0.999755	C:0.000245218	G	G	Not available	LTα	192	G:1	C:0	120	G:1	C:0	168	G:1	C:0	186	G:1	C:0	206	G:1	C:0	210	G:1	C:0	198	G:1	C:0	198	G:1	C:0	178	G:1	C:0	206	G:1	C:0	226	G:1	C:0	214	G:1	C:0	198	G:1	C:0	208	G:1	C:0
31540536	rs538402044	G:0.998283	A:0.00171653	G	Not available	Not available	LTα	192	G:1	A:0	120	G:1	A:0	168	G:0.97619	A:0.0238095	186	G:0.994624	A:0.00537634	206	G:0.995146	A:0.00485437	210	G:1	A:0	198	G:1	A:0	198	G:1	A:0	178	G:1	A:0	206	G:1	A:0	226	G:1	A:0	214	G:1	A:0	198	G:1	A:0	208	G:1	A:0
31540543	rs556799995	C:0.999755	T:0.000245218	C	Not available	Not available	LTα	192	C:1	T:0	120	C:1	T:0	168	C:1	T:0	186	C:1	T:0	206	C:1	T:0	210	C:1	T:0	198	C:1	T:0	198	C:1	T:0	178	C:1	T:0	206	C:1	T:0	226	C:1	T:0	214	C:1	T:0	198	C:1	T:0	208	C:0.995192	T:0.00480769
31540556	rs2229094	T:0.72462	C:0.27538	C	C/T	C/T	LTα	192	T:0.776042	C:0.223958	120	T:0.691667	C:0.308333	168	T:0.541667	C:0.458333	186	T:0.790323	C:0.209677	206	T:0.771845	C:0.228155	210	T:0.809524	C:0.190476	198	T:0.717172	C:0.282828	198	T:0.636364	C:0.363636	178	T:0.730337	C:0.269663	206	T:0.61165	C:0.38835	226	T:0.765487	C:0.234513	214	T:0.771028	C:0.228972	198	T:0.646465	C:0.353535	208	T:0.855769	C:0.144231
31540650	rs373689765	G:0.998774	T:0.00122609	G	G	Not available	LTα	192	G:1	T:0	120	G:1	T:0	168	G:1	T:0	186	G:1	T:0	206	G:1	T:0	210	G:1	T:0	198	G:1	T:0	198	G:1	T:0	178	G:1	T:0	206	G:1	T:0	226	G:1	T:0	214	G:1	T:0	198	G:1	T:0	208	G:1	T:0
31540684	rs557604867	C:0.999755	A:0.000245218	C	C	Not available	LTα	192	C:1	A:0	120	C:1	A:0	168	C:1	A:0	186	C:1	A:0	206	C:1	A:0	210	C:1	A:0	198	C:1	A:0	198	C:1	A:0	178	C:1	A:0	206	C:1	A:0	226	C:1	A:0	214	C:1	A:0	198	C:0.994949	A:0.00505051	208	C:1	A:0
31540693	rs3093542	G:0.973516	C:0.0264836	G	G	Not available	LTα	192	G:0.973958	C:0.0260417	120	G:0.975	C:0.025	168	G:0.994048	C:0.00595238	186	G:1	C:0	206	G:0.990291	C:0.00970874	210	G:1	C:0	198	G:0.949495	C:0.0505051	198	G:0.838384	C:0.161616	178	G:0.97191	C:0.0280899	206	G:0.995146	C:0.00485437	226	G:0.969027	C:0.0309735	214	G:0.981308	C:0.0186916	198	G:0.989899	C:0.010101	208	G:0.990385	C:0.00961538
31540722	rs144462100	C:0.99951	T:0.000490436	C	C	Not available	LTα	192	C:0.989583	T:0.0104167	120	C:1	T:0	168	C:1	T:0	186	C:1	T:0	206	C:1	T:0	210	C:1	T:0	198	C:1	T:0	198	C:1	T:0	178	C:1	T:0	206	C:1	T:0	226	C:1	T:0	214	C:1	T:0	198	C:1	T:0	208	C:1	T:0
31540751	rs368539892	G:0.999755	A:0.000245218	G	G	Not available	LTα	192	G:1	A:0	120	G:1	A:0	168	G:1	A:0	186	G:1	A:0	206	G:1	A:0	210	G:1	A:0	198	G:1	A:0	198	G:1	A:0	178	G:1	A:0	206	G:1	A:0	226	G:1	A:0	214	G:1	A:0	198	G:1	A:0	208	G:1	A:0
31540757	rs2229092	A:0.975478	C:0.0245218	A	A	Not available	LTα	192	A:0.989583	C:0.0104167	120	A:0.975	C:0.025	168	A:0.982143	C:0.0178571	186	A:0.994624	C:0.00537634	206	A:0.975728	C:0.0242718	210	A:0.995238	C:0.0047619	198	A:1	C:0	198	A:0.929293	C:0.0707071	178	A:0.932584	C:0.0674157	206	A:0.970874	C:0.0291262	226	A:1	C:0	214	A:0.948598	C:0.0514019	198	A:0.944444	C:0.0555556	208	A:0.975962	C:0.0240385
31540761	rs2071589	C:0.998774	T:0.00122609	C	C	Not available	LTα	192	C:1	T:0	120	C:1	T:0	168	C:1	T:0	186	C:1	T:0	206	C:1	T:0	210	C:1	T:0	198	C:1	T:0	198	C:1	T:0	178	C:1	T:0	206	C:1	T:0	226	C:1	T:0	214	C:1	T:0	198	C:1	T:0	208	C:0.975962	T:0.0240385
31540767	rs562333039	G:0.999755	A:0.000245218	G	G/A	Not available	LTα	192	G:1	A:0	120	G:1	A:0	168	G:1	A:0	186	G:1	A:0	206	G:1	A:0	210	G:1	A:0	198	G:1	A:0	198	G:1	A:0	178	G:1	A:0	206	G:1	A:0	226	G:1	A:0	214	G:1	A:0	198	G:1	A:0	208	G:1	A:0
31540784	rs1041981	C:0.599313	A:0.400687	C	C/A	Not available	LTα	192	C:0.484375	A:0.515625	120	C:0.516667	A:0.483333	168	C:0.797619	A:0.202381	186	C:0.462366	A:0.537634	206	C:0.582524	A:0.417476	210	C:0.452381	A:0.547619	198	C:0.363636	A:0.636364	198	C:0.69697	A:0.30303	178	C:0.691011	A:0.308989	206	C:0.752427	A:0.247573	226	C:0.615044	A:0.384956	214	C:0.705607	A:0.294393	198	C:0.79798	A:0.20202	208	C:0.615385	A:0.384615
31540820	rs545463140	C:0.999755	T:0.000245218	C	C	Not available	LTα	192	C:1	T:0	120	C:1	T:0	168	C:1	T:0	186	C:1	T:0	206	C:1	T:0	210	C:1	T:0	198	C:1	T:0	198	C:1	T:0	178	C:1	T:0	206	C:1	T:0	226	C:1	T:0	214	C:1	T:0	198	C:1	T:0	208	C:1	T:0
31540821	rs56285847	A:0.99951	G:0.000490436	A	A	Not available	LTα	192	A:1	G:0	120	A:1	G:0	168	A:1	G:0	186	A:1	G:0	206	A:1	G:0	210	A:1	G:0	198	A:1	G:0	198	A:1	G:0	178	A:0.994382	G:0.00561798	206	A:1	G:0	226	A:1	G:0	214	A:1	G:0	198	A:1	G:0	208	A:1	G:0
31540882	rs527651117	C:0.999264	T:0.000735655	C	C	Not available	LTα	192	C:1	T:0	120	C:1	T:0	168	C:1	T:0	186	C:1	T:0	206	C:1	T:0	210	C:1	T:0	198	C:0.984848	T:0.0151515	198	C:1	T:0	178	C:1	T:0	206	C:1	T:0	226	C:1	T:0	214	C:1	T:0	198	C:1	T:0	208	C:1	T:0
31540885	rs549408468	C:0.999755	T:0.000245218	C	C	Not available	LTα	192	C:1	T:0	120	C:1	T:0	168	C:1	T:0	186	C:1	T:0	206	C:1	T:0	210	C:1	T:0	198	C:1	T:0	198	C:1	T:0	178	C:1	T:0	206	C:1	T:0	226	C:1	T:0	214	C:1	T:0	198	C:1	T:0	208	C:1	T:0
31540957	rs4647195	T:0.990682	C:0.00931829	T	T	Not available	LTα	192	T:0.984375	C:0.015625	120	T:0.991667	C:0.00833333	168	T:1	C:0	186	T:1	C:0	206	T:1	C:0	210	T:1	C:0	198	T:0.974747	C:0.0252525	198	T:0.959596	C:0.040404	178	T:0.966292	C:0.0337079	206	T:1	C:0	226	T:1	C:0	214	T:1	C:0	198	T:1	C:0	208	T:1	C:0
31541032	rs4647196	C:0.999755	T:0.000245218	C	C	Not available	LTα	192	C:1	T:0	120	C:1	T:0	168	C:1	T:0	186	C:1	T:0	206	C:1	T:0	210	C:1	T:0	198	C:1	T:0	198	C:1	T:0	178	C:1	T:0	206	C:1	T:0	226	C:1	T:0	214	C:1	T:0	198	C:1	T:0	208	C:1	T:0
31541039	rs375116237	C:0.998774	T:0.00122609	C	C	Not available	LTα	192	C:1	T:0	120	C:1	T:0	168	C:1	T:0	186	C:1	T:0	206	C:1	T:0	210	C:1	T:0	198	C:1	T:0	198	C:1	T:0	178	C:1	T:0	206	C:0.990291	T:0.00970874	226	C:1	T:0	214	C:1	T:0	198	C:0.989899	T:0.010101	208	C:1	T:0
31541134	rs184749511	G:0.99951	A:0.000490436	G	G	Not available	LTα	192	G:1	A:0	120	G:1	A:0	168	G:1	A:0	186	G:1	A:0	206	G:0.995146	A:0.00485437	210	G:1	A:0	198	G:1	A:0	198	G:1	A:0	178	G:1	A:0	206	G:1	A:0	226	G:1	A:0	214	G:1	A:0	198	G:1	A:0	208	G:1	A:0
31541237	rs538877791	C:0.999755	G:0.000245218	C	C	Not available	LTα	192	C:1	G:0	120	C:1	G:0	168	C:1	G:0	186	C:1	G:0	206	C:1	G:0	210	C:1	G:0	198	C:1	G:0	198	C:1	G:0	178	C:1	G:0	206	C:1	G:0	226	C:1	G:0	214	C:1	G:0	198	C:1	G:0	208	C:1	G:0
31541367	rs566451995	C:0.999755	T:0.000245218	C	C	Not available	LTα	192	C:1	T:0	120	C:1	T:0	168	C:1	T:0	186	C:1	T:0	206	C:1	T:0	210	C:1	T:0	198	C:1	T:0	198	C:1	T:0	178	C:1	T:0	206	C:1	T:0	226	C:1	T:0	214	C:0.995327	T:0.0046729	198	C:1	T:0	208	C:1	T:0
31541503	rs374886643	G:0.99951	T:0.000490436	G	G	Not available	LTα	192	G:1	T:0	120	G:1	T:0	168	G:1	T:0	186	G:1	T:0	206	G:1	T:0	210	G:1	T:0	198	G:0.994949	T:0.00505051	198	G:1	T:0	178	G:1	T:0	206	G:1	T:0	226	G:0.995575	T:0.00442478	214	G:1	T:0	198	G:1	T:0	208	G:1	T:0
31541693	rs554938382	T:0.999755	A:0.000245218	T	T	Not available	LTα	192	T:1	A:0	120	T:1	A:0	168	T:1	A:0	186	T:1	A:0	206	T:1	A:0	210	T:1	A:0	198	T:1	A:0	198	T:1	A:0	178	T:0.994382	A:0.00561798	206	T:1	A:0	226	T:1	A:0	214	T:1	A:0	198	T:1	A:0	208	T:1	A:0
31541779	rs3093544	A:0.989946	G:0.0100539	A	A	Not available	LTα	192	A:0.984375	G:0.015625	120	A:0.95	G:0.05	168	A:1	G:0	186	A:1	G:0	206	A:1	G:0	210	A:1	G:0	198	A:0.944444	G:0.0555556	198	A:1	G:0	178	A:1	G:0	206	A:1	G:0	226	A:0.982301	G:0.0176991	214	A:0.995327	G:0.0046729	198	A:1	G:0	208	A:1	G:0
31541812	rs150274013	G:0.997057	A:0.00294262	G	G	Not available	LTα	192	G:0.989583	A:0.0104167	120	G:0.975	A:0.025	168	G:1	A:0	186	G:1	A:0	206	G:1	A:0	210	G:1	A:0	198	G:0.994949	A:0.00505051	198	G:1	A:0	178	G:1	A:0	206	G:1	A:0	226	G:0.99115	A:0.00884956	214	G:1	A:0	198	G:1	A:0	208	G:1	A:0
31541839	rs4645834	G:0.999755	T:0.000245218	G	Not available	Not available	LTα	192	G:1	T:0	120	G:1	T:0	168	G:1	T:0	186	G:1	T:0	206	G:1	T:0	210	G:1	T:0	198	G:1	T:0	198	G:1	T:0	178	G:1	T:0	206	G:1	T:0	226	G:1	T:0	214	G:1	T:0	198	G:1	T:0	208	G:1	T:0
31541848	rs3093547	T:0.980137	A:0.0198627	T	T	Not available	LTα	192	T:0.994792	A:0.00520833	120	T:0.983333	A:0.0166667	168	T:0.946429	A:0.0535714	186	T:1	A:0	206	T:0.985437	A:0.0145631	210	T:1	A:0	198	T:1	A:0	198	T:0.984848	A:0.0151515	178	T:0.960674	A:0.0393258	206	T:0.961165	A:0.038835	226	T:1	A:0	214	T:0.985981	A:0.0140187	198	T:0.919192	A:0.0808081	208	T:1	A:0
31541948	rs17207127	C:0.997548	T:0.00245218	C	Not available	Not available	LTα	192	C:1	T:0	120	C:1	T:0	168	C:0.994048	T:0.00595238	186	C:1	T:0	206	C:1	T:0	210	C:1	T:0	198	C:1	T:0	198	C:1	T:0	178	C:1	T:0	206	C:0.995146	T:0.00485437	226	C:1	T:0	214	C:0.990654	T:0.00934579	198	C:1	T:0	208	C:1	T:0
31541959	rs3093545	G:0.994605	C:0.0053948	G	Not available	Not available	LTα	192	G:0.994792	C:0.00520833	120	G:1	C:0	168	G:0.988095	C:0.0119048	186	G:1	C:0	206	G:1	C:0	210	G:1	C:0	198	G:1	C:0	198	G:1	C:0	178	G:0.994382	C:0.00561798	206	G:0.980583	C:0.0194175	226	G:1	C:0	214	G:0.990654	C:0.00934579	198	G:0.979798	C:0.020202	208	G:1	C:0
31542070	rs572452818	G:0.999755	A:0.000245218	G	G	Not available	LTα	192	G:1	A:0	120	G:1	A:0	168	G:1	A:0	186	G:1	A:0	206	G:1	A:0	210	G:1	A:0	198	G:1	A:0	198	G:1	A:0	178	G:1	A:0	206	G:1	A:0	226	G:0.995575	A:0.00442478	214	G:1	A:0	198	G:1	A:0	208	G:1	A:0
[truncated: 22 more columns]

## Sheet: Table S2
Population	2N	S	Singletons	h	h-diversity	θπ	θW	Tajima's D	Fay and Wu's H
ACB	192	49	9	41	0.907	0.00109	0.00114	-0.12439	1.45342
ASW	120	37	12	34	0.927	0.00111	0.00119	-0.18813	1.68683
ESN	198	40	6	33	0.858	0.00086	2e-05	-0.21357	-0.79085
GWD	226	41	7	34	0.912	0.00117	0.00093	0.74852	2.10627
LWK	198	49	12	37	0.923	0.00095	0.00113	-0.47382	-0.09599
MSL	162	45	7	33	0.927	0.00113	0.00108	0.16339	1.83329
YRI	214	43	10	36	0.903	0.00105	0.00098	0.20658	1.13659
BEB	168	38	5	24	0.924	0.00129	0.0009	1.26035	2.87796
GIH	206	40	10	29	0.907	0.00124	0.00092	1.03733	2.6601
ITU	198	39	6	31	0.917	0.00127	0.0009	1.20102	2.98764
PJL	186	36	6	23	0.894	0.0012	0.00084	1.22767	2.28817
STU	198	36	3	25	0.901	0.00121	0.00083	1.33054	2.55653
FIN	198	41	8	27	0.92	0.00117	0.00095	0.68739	1.93857
GBR	178	40	6	23	0.903	0.00122	0.00094	0.87125	2.30762
IBS	214	45	11	34	0.912	0.0012	0.00103	0.49003	2.1168
TSI	214	42	7	33	0.913	0.00122	0.00096	0.79486	2.54399
CDX	186	37	8	24	0.876	0.00104	0.00086	0.58204	0.77722
CHB	206	39	5	26	0.878	0.00115	0.00089	0.83747	2.11414
CHS	210	40	8	25	0.886	0.00106	0.00091	0.47666	1.09711
JPT	208	35	4	20	0.846	0.00115	0.0008	1.23063	0.06085
KHV	198	43	9	30	0.89	0.00115	0.00099	0.4672	1.95806

## Sheet: Table S3 
			Observed Tajima's D statistic (Africans)								Simulated Tajima's D statistic (Africans)
	Afro-Caribbeans (ACB)	African Americans (ASW)	Esan (ESN)	Mandinka (GWD)	Luhya (LWK)	Mende (MSL)	Yoruba (YRI)	Growth	5% level	Minimum	1st quartile	Median	Mean	3rd quartile	Maximum
	0.18997	0.9423	0.51055	0.81589	1.20776	1.44892	0.45972	2-fold	1.87972	-1.8467	-0.80073	-0.18137	-0.04084	0.51124	3.67046
	0.18997	0.9423	0.51055	0.81589	1.20776	1.44892	0.45972	4-fold	1.8612	-1.75225	-0.798916	-0.117692	-0.005205	0.594928	3.80674
	0.18997	0.9423	0.51055	0.81589	1.20776	1.44892	0.45972	6-fold	1.77004	-1.7608	-1.0199	-0.4085	-0.1848	0.4129	4.1175
Scenario A	0.18997	0.9423	0.51055	0.81589	1.20776	1.44892	0.45972	8-fold	1.71093	-1.6485	-0.81044	-0.18049	-0.05659	0.54998	3.6293
	0.18997	0.9423	0.51055	0.81589	1.20776	1.44892	0.45972	10-fold	1.62949	-1.6729	-1.10249	-0.70933	-0.39669	0.00537	4.32724
	0.18997	0.9423	0.51055	0.81589	1.20776	1.44892	0.45972	20-fold	1.03109	-1.7409	-1.1975	-0.8936	-0.6263	-0.2585	3.5965
								Observed Tajima's D statistic (Non-Africans)										Simulated Tajima's D statistic (Non-Africans)
	Bengali (BEB)	Gujarati (GIH)	Telugu (ITU)	Punjabi(PJL)	Sri Lankan (STU)	Finnish (FIN)	Great British (GBR)	Spanish (IBS)	Toscani (TSI)	Dai Chinese (CDX)	Beijing Chinese (CHB)	Southern Han Chinese (CHS)	Japanese (JPT)	Vietnamese (KHV)	Growth	5% level	Minimum	1st quartile	Median	Mean	3rd quartile	Maximum
	0.3637	0.60345	0.6376	1.01403	0.57022	1.43303	0.48574	0.41603	0.01068	1.97385	0.774	1.61954	0.94157	0.36943	20-fold	1.04864	-1.7854	-1.1779	-0.909	-0.6268	-0.2559	4.2008
Scenario B	0.3637	0.60345	0.6376	1.01403	0.57022	1.43303	0.48574	0.41603	0.01068	1.97385	0.774	1.61954	0.94157	0.36943	40-fold	0.837288	-1.7103	-1.1797	-0.933	-0.6746	-0.3951	4.3673
	0.3637	0.60345	0.6376	1.01403	0.57022	1.43303	0.48574	0.41603	0.01068	1.97385	0.774	1.61954	0.94157	0.36943	100-fold	0.290874	-1.694	-1.2559	-1.0054	-0.8821	-0.7244	3.0346

## Sheet: Table S4
			Observed Fay and Wu's statistic (Africans)								Simulated Fay and Wu's H statistic (Africans)
	Afro-Caribbeans (ACB)	African Americans (ASW)	Esan (ESN)	Mandinka (GWD)	Luhya (LWK)	Mende (MSL)	Yoruba (YRI)	Growth	5% level	Minimum	1st quartile	Median	Mean	3rd quartile	Maximum
	-0.24651	0.3409	-0.95596	0.20389	-0.43932	-0.00705	-0.10671	2-fold	0.813925	-7.23805	-0.016734	0.218527	0.003383	0.436287	1.31198
	-0.24651	0.3409	-0.95596	0.20389	-0.43932	-0.00705	-0.10671	4-fold	0.73402	-8.9061	-0.1999	0.1297	-0.1098	0.3622	1.8149
	-0.24651	0.3409	-0.95596	0.20389	-0.43932	-0.00705	-0.10671	6-fold	0.648887	-5.82976	-0.1877	0.09713	-0.13391	0.28579	1.50205
Scenario A	-0.24651	0.3409	-0.95596	0.20389	-0.43932	-0.00705	-0.10671	8-fold	0.56438	-6.80323	-0.17967	0.08815	-0.15504	0.27718	1.25963
	-0.24651	0.3409	-0.95596	0.20389	-0.43932	-0.00705	-0.10671	10-fold	0.54004	-5.64741	-0.2534	0.06544	-0.21528	0.24887	1.37839
	-0.24651	0.3409	-0.95596	0.20389	-0.43932	-0.00705	-0.10671	20-fold	0.467462	-9.48231	0.001526	0.054218	-0.128006	0.191792	0.877346
								Observed Fay and Wu's H statistic (Non-Africans)										Simulated Fay and Wu's H statistic (Non-Africans)
	Bengali (BEB)	Gujarati (GIH)	Telugu (ITU)	Punjabi(PJL)	Sri Lankan (STU)	Finnish (FIN)	Great British (GBR)	Spanish (IBS)	Toscani (TSI)	Dai Chinese (CDX)	Beijing Chinese (CHB)	Southern Han Chinese (CHS)	Japanese (JPT)	Vietnamese (KHV)	Growth	5% level	Minimum	1st quartile	Median	Mean	3rd quartile	Maximum
	1.33989	1.10215	0.89586	0.6805	0.56935	1.36512	0.72443	0.28485	0.99531	-0.64307	0.13848	-0.7918	-0.43971	-0.00943	20-fold	0.316975	-7.09274	0.005044	0.03639	-0.08443	0.134742	1.02848
Scenario B	1.33989	1.10215	0.89586	0.6805	0.56935	1.36512	0.72443	0.28485	0.99531	-0.64307	0.13848	-0.7918	-0.43971	-0.00943	40-fold	0.256743	-4.26169	0.007926	0.0334	0.033151	0.10093	0.905517
	1.33989	1.10215	0.89586	0.6805	0.56935	1.36512	0.72443	0.28485	0.99531	-0.64307	0.13848	-0.7918	-0.43971	-0.00943	100-fold	0.236539	-1.84051	0.007185	0.023196	0.048566	0.0739	0.514792

## Sheet: Table S5
			Observed Tajima's D statistic (Africans)								Simulated Tajima's D statistic (Africans)
	Afro-Caribbeans (ACB)	African Americans (ASW)	Esan (ESN)	Mandinka (GWD)	Luhya (LWK)	Mende (MSL)	Yoruba (YRI)	Growth	5% level	Minimum	1st quartile	Median	Mean	3rd quartile	Maximum
	-0.12439	-0.18813	-0.21357	0.74852	-0.47382	0.16339	0.20658	2-fold	1.58419	-1.84527	-0.66386	-0.12887	-0.02023	0.57413	3.46954
	-0.12439	-0.18813	-0.21357	0.74852	-0.47382	0.16339	0.20658	4-fold	1.58003	-13.5679	-0.9057	0.262	-0.3512	0.7905	3.037
	-0.12439	-0.18813	-0.21357	0.74852	-0.47382	0.16339	0.20658	6-fold	1.3691	-15.7754	-1.0733	0.1177	-0.4928	0.6628	3.3105
Scenario A	-0.12439	-0.18813	-0.21357	0.74852	-0.47382	0.16339	0.20658	8-fold	1.19888	-16.9101	-1.39713	-0.03881	-0.71227	0.53194	2.55172
	-0.12439	-0.18813	-0.21357	0.74852	-0.47382	0.16339	0.20658	10-fold	1.18146	-18.0469	-1.08254	0.09384	-0.56766	0.52344	2.32224
								Observed Tajima's D statistic (Non-Africans)										Simulated Tajima's D statistic (Non-Africans)
	Bengali (BEB)	Gujarati (GIH)	Telugu (ITU)	Punjabi(PJL)	Sri Lankan (STU)	Finnish (FIN)	Great British (GBR)	Spanish (IBS)	Toscani (TSI)	Han Chinese (CDX)	Beijing Chinese (CHB)	Southern Han Chinese (CHS)	Japanese (JPT)	Vietnamese (KHV)	Growth	5% level	Minimum	1st quartile	Median	Mean	3rd quartile	Maximum
	1.26035	1.03733	1.20102	1.22767	1.33054	0.68739	0.87125	0.49003	0.79486	0.58204	0.83747	0.47666	1.23063	0.4672	20-fold	1.798	-2.0048	-1.2844	-0.6067	-0.3673	0.3425	3.702
Scenario B	1.26035	1.03733	1.20102	1.22767	1.33054	0.68739	0.87125	0.49003	0.79486	0.58204	0.83747	0.47666	1.23063	0.4672	40-fold	1.27854	-2.085	-1.6051	-1.1778	-0.8278	-0.371	4.728
	1.26035	1.03733	1.20102	1.22767	1.33054	0.68739	0.87125	0.49003	0.79486	0.58204	0.83747	0.47666	1.23063	0.4672	100-fold	0.130975	-2.105	-1.71	-1.532	-1.32	-1.216	4.133

## Sheet: Table S6
			Observed Fay and Wu's H statistic (Africans)								Simulated Fay and Wu's H statistic (Africans)
	Afro-Caribbeans (ACB)	African Americans (ASW)	Esan (ESN)	Mandinka (GWD)	Luhya (LWK)	Mende (MSL)	Yoruba (YRI)	Growth	5% level	Minimum	1st quartile	Median	Mean	3rd quartile	Maximum
	1.45342	1.68683	-0.79085	2.10627	-0.09599	1.83329	1.13659	2-fold	1.81296	-10.2262	-0.856	0.3811	-0.1767	1.0131	3.9282
	1.45342	1.68683	-0.79085	2.10627	-0.09599	1.83329	1.13659	4-fold	1.58003	-13.5679	-0.9057	0.262	-0.3512	0.7905	3.037
	1.45342	1.68683	-0.79085	2.10627	-0.09599	1.83329	1.13659	6-fold	1.3691	-15.7754	-1.0733	0.1177	-0.4928	0.6628	3.3105
Scenario A	1.45342	1.68683	-0.79085	2.10627	-0.09599	1.83329	1.13659	8-fold	1.19884	-16.9101	-1.39713	-0.03881	-0.71227	0.53194	2.55172
	1.45342	1.68683	-0.79085	2.10627	-0.09599	1.83329	1.13659	10-fold	1.18146	-18.0469	-1.0824	0.09384	-0.56766	0.52344	2.32224
								Observed Fay and Wu's H statistic (Non-Africans)										Simulated Fay and Wu's H statistic (Non-Africans)
	Bengali (BEB)	Gujarati (GIH)	Telugu (ITU)	Punjabi(PJL)	Sri Lankan (STU)	Finnish (FIN)	Great British (GBR)	Spanish (IBS)	Toscani (TSI)	Han Chinese (CDX)	Beijing Chinese (CHB)	Southern Han Chinese (CHS)	Japanese (JPT)	Kinh (KHV)	Growth	5% level	Minimum	1st quartile	Median	Mean	3rd quartile	Maximum
	2.87796	2.6601	2.98764	2.28817	2.55653	1.93857	2.30762	2.1168	2.54399	0.77722	2.11414	1.09711	0.06085	1.95806	20-fold	0.670126	-15.0969	-0.08089	0.16542	-0.33055	0.3242	1.96238
Scenario B	2.87796	2.6601	2.98764	2.28817	2.55653	1.93857	2.30762	2.1168	2.54399	0.77722	2.11414	1.09711	0.06085	1.95806	40-fold	0.537258	-13.3025	0.07895	0.17115	0.07666	0.31178	0.88312
	2.87796	2.6601	2.98764	2.28817	2.55653	1.93857	2.30762	2.1168	2.54399	0.77722	2.11414	1.09711	0.06085	1.95806	100-fold	0.485884	-1.87054	0.07743	0.15072	0.17067	0.27271	0.94186

## Sheet: Table S7A
Haplotype	ACB (2N=192)	ASW (2N=120)	ESN (2N=198)	GWD (2N=226)	LWK (2N=198)	MSL (2N=162)	YRI (2N=214)	BEB (2N=168)	GIH (2N=206)	ITU (2N=198)	PJL (2N=186)	STU (2N=198)	FIN (2N=198)	GBR (2N=178)	IBS (2N=214)	TSI (2N=214)	CDX (2N=186)	CHB (2N=206)	CHS (2N=210)	JPT (2N=208)	KHV (2N=198)
H1	0	0	0	0	0	0	0	0	0	0	0	0	0	0	0.0046729	0	0	0	0	0	0
H2	0.00520833	0	0	0	0	0	0	0.0119048	0.0194175	0.020202	0.016129	0.00505051	0	0.00561798	0.00934579	0.0140187	0	0	0	0.00505051	0
H3	0	0	0	0	0	0	0	0	0	0	0	0	0	0	0	0.0046729	0	0	0	0	0
H4	0	0	0	0	0	0	0.0046729	0	0	0	0	0	0	0	0	0	0	0	0	0	0
H5	0	0	0	0	0	0.00505051	0	0	0	0	0	0	0	0	0	0	0	0	0	0	0
H6	0.0260417	0.0666667	0.030303	0.0132743	0.037037	0.010101	0.0280374	0.0238095	0.0242718	0.040404	0.016129	0.0555556	0.10101	0.129213	0.0841121	0.0794393	0	0.0339806	0.0190476	0.0151515	0.0673077
H7	0	0	0	0	0	0	0	0.00595238	0	0	0	0	0	0	0	0	0	0	0	0	0
H8	0.00520833	0.0166667	0	0.00442478	0.0123457	0	0	0	0	0	0	0	0.00505051	0.0561798	0.0654206	0.0186916	0	0	0	0	0
H9	0	0	0	0	0	0	0	0	0.00485437	0	0	0	0	0	0	0	0	0	0	0	0
H10	0	0	0	0	0	0	0	0.00595238	0	0.010101	0	0	0	0	0	0	0	0.00485437	0.047619	0.010101	0
H11	0	0	0	0	0	0	0	0	0	0	0	0	0	0	0	0	0.0107527	0	0	0	0
H12	0	0.00833333	0.00505051	0.00442478	0.0246914	0.00505051	0	0.0714286	0.0728155	0.111111	0.0752688	0.0757576	0.030303	0.011236	0.0280374	0.0233645	0.0376344	0.0485437	0.0190476	0.020202	0.173077
H13	0	0	0	0	0	0.00505051	0	0	0	0	0	0	0	0	0	0	0	0	0	0	0
H14	0	0	0	0	0.00617284	0	0	0	0	0	0	0	0	0	0	0	0	0	0	0	0
H15	0	0	0	0	0	0	0	0	0	0	0	0	0.0353535	0	0	0	0	0	0	0	0
H16	0	0	0	0	0	0	0	0	0.00485437	0	0	0	0	0	0	0	0	0	0	0	0
H17	0	0	0	0	0	0	0	0	0	0	0	0.010101	0	0	0	0	0	0	0	0	0
H18	0	0	0	0	0	0	0	0	0	0	0	0	0	0	0.0046729	0	0	0	0	0	0
H19	0	0.00833333	0	0	0	0	0	0	0	0	0	0	0	0	0.0140187	0	0	0	0	0	0
H20	0	0	0	0	0	0	0	0	0	0	0	0.00505051	0	0	0	0	0	0	0	0	0
H21	0	0	0	0	0	0	0	0	0	0.00505051	0.00537634	0	0	0	0	0	0	0	0	0	0
H22	0	0	0	0.00442478	0	0	0	0	0	0	0.00537634	0	0	0	0	0	0	0	0	0	0
H23	0	0	0	0	0.00617284	0	0	0	0	0	0	0	0	0	0	0	0	0	0	0	0
H24	0	0	0	0	0	0	0	0	0	0.00505051	0	0	0	0	0	0	0	0	0	0	0
H25	0	0	0	0	0	0	0	0	0.00485437	0	0	0	0	0	0	0	0	0	0	0	0
H26	0	0	0	0	0	0	0	0	0	0	0	0	0	0	0	0	0.0107527	0	0	0.00505051	0
H27	0	0	0	0	0	0	0	0	0	0	0	0	0	0	0	0	0	0	0	0	0.00480769
H28	0.0208333	0.0166667	0.00505051	0.0309735	0.0432099	0.0252525	0.0140187	0	0	0	0	0	0	0	0.00934579	0	0	0	0	0	0
H29	0	0.00833333	0	0.00442478	0	0	0	0.0178571	0.0339806	0.0454545	0.0215054	0.010101	0.00505051	0.00561798	0	0.0140187	0	0.0194175	0.0047619	0.00505051	0.00961538
H30	0.0208333	0	0.0252525	0.0353982	0	0.0151515	0.0607477	0	0	0	0	0	0	0	0	0	0	0	0	0	0
H31	0	0.00833333	0	0	0.0123457	0	0	0	0	0	0	0	0	0	0	0	0	0	0	0	0
H32	0	0	0	0	0	0	0	0	0.00485437	0	0	0	0.00505051	0	0	0	0	0	0	0	0
H33	0	0	0	0	0	0	0	0	0	0	0	0	0	0	0.0046729	0	0	0	0	0	0
H34	0	0	0	0	0	0	0	0	0	0	0	0	0	0	0	0.0046729	0	0.00485437	0	0	0
H35	0.0104167	0.025	0.00505051	0.00884956	0	0	0.0186916	0	0	0	0	0	0	0	0	0	0	0	0	0	0
H36	0	0.00833333	0	0	0	0	0	0.0357143	0.0291262	0.0606061	0.0483871	0.0252525	0	0.00561798	0.00934579	0.0186916	0	0.0145631	0	0.010101	0
H37	0.171875	0.075	0.0606061	0.176991	0.0925926	0.0252525	0.0607477	0.0535714	0.131068	0.0959596	0.172043	0.156566	0.0808081	0.140449	0.186916	0.17757	0.16129	0.213592	0.119048	0.146465	0.192308
H38	0	0	0	0	0	0	0	0	0.00970874	0.010101	0	0.00505051	0	0	0	0	0	0	0	0	0
H39	0	0	0	0	0	0	0	0.0119048	0	0	0	0	0	0	0	0	0	0	0	0	0
H40	0	0	0	0	0	0	0	0	0	0	0	0	0	0.00561798	0	0	0	0	0	0	0
H41	0	0	0	0	0	0	0	0	0	0	0	0	0	0	0.0046729	0	0	0	0	0	0
H42	0	0	0	0	0	0	0.0046729	0	0	0	0	0	0	0	0	0	0	0	0	0	0
H43	0	0	0.00505051	0	0	0	0	0	0	0	0	0	0	0	0	0	0	0	0	0	0
H44	0	0	0.00505051	0.00442478	0	0	0	0	0	0	0	0	0	0	0	0	0	0	0	0	0
H45	0.00520833	0	0	0	0	0	0	0	0	0	0	0	0	0	0	0	0.0107527	0	0	0	0
H46	0	0	0	0	0	0.010101	0	0	0	0	0	0	0	0	0	0	0	0	0	0	0
H47	0	0	0	0.0486726	0.0123457	0.020202	0.0046729	0.0297619	0.00485437	0.0151515	0	0.0151515	0.010101	0.011236	0.0046729	0.00934579	0	0	0.0047619	0.0707071	0
H48	0	0	0.00505051	0.00442478	0	0	0	0	0	0	0	0	0	0	0	0	0	0	0	0	0
H49	0	0	0	0	0	0	0	0	0	0	0	0	0	0	0	0	0	0	0	0.00505051	0
H50	0	0	0	0	0.00617284	0	0	0	0	0	0	0	0	0	0	0	0	0	0	0	0
H51	0	0	0	0.00884956	0.00617284	0	0	0	0	0	0	0	0	0	0	0	0	0	0	0	0
H52	0	0	0	0	0	0	0.00934579	0	0	0	0	0	0	0	0	0	0	0	0	0	0
H53	0	0	0	0	0	0.00505051	0	0	0	0	0	0	0	0	0	0	0	0	0	0	0
H54	0	0	0.00505051	0	0	0	0	0	0	0	0	0	0	0	0	0	0	0	0	0	0
H55	0	0	0	0	0	0	0	0	0	0	0	0	0.0252525	0.011236	0	0.0046729	0	0	0	0	0
H56	0	0	0	0	0	0	0.0046729	0	0	0	0	0	0	0	0	0	0	0	0	0	0
H57	0.0104167	0.00833333	0	0	0.00617284	0	0.0046729	0	0	0	0	0	0	0	0	0	0	0	0	0	0
H58	0	0	0	0	0.00617284	0	0	0	0	0	0	0	0	0	0	0	0	0	0	0	0
H59	0.00520833	0.00833333	0	0	0	0	0	0.0178571	0	0.010101	0.00537634	0.0151515	0.0151515	0.0337079	0.0046729	0.0186916	0	0	0	0	0
H60	0	0	0	0	0	0	0	0	0	0	0	0	0	0	0	0	0.0107527	0.00485437	0.0285714	0.010101	0.0240385
H61	0	0	0	0	0	0	0	0	0	0	0	0	0	0	0	0	0	0.00970874	0	0	0
H62	0	0	0	0	0	0.00505051	0	0	0	0	0	0	0	0	0.0046729	0.0046729	0	0	0	0	0
H63	0.015625	0.0166667	0.010101	0.0176991	0.00617284	0.020202	0.0327103	0	0	0	0	0	0	0	0	0	0	0	0	0	0
H64	0	0	0.00505051	0.0221239	0	0.00505051	0.0046729	0	0	0	0	0	0	0	0.0327103	0.0186916	0	0	0	0	0
H65	0	0	0	0	0	0	0	0	0	0	0	0	0	0	0.0046729	0	0	0	0	0	0
H66	0.00520833	0	0	0	0	0.00505051	0.0046729	0	0	0	0	0	0	0.00561798	0.0046729	0	0	0	0	0	0
H67	0	0	0	0	0	0	0	0	0	0	0	0	0	0	0	0	0	0	0	0.00505051	0
H68	0	0	0	0	0	0	0	0	0	0	0	0	0	0	0	0	0	0	0.0047619	0	0
H69	0	0	0	0	0	0	0	0	0	0	0	0	0.00505051	0	0	0	0	0	0	0	0
H70	0	0	0	0	0	0	0	0.00595238	0.00485437	0	0	0	0	0	0	0	0	0	0	0	0
H71	0	0	0	0	0	0	0	0	0	0	0	0	0	0	0	0	0	0	0.0047619	0	0
H72	0	0	0.00505051	0	0.00617284	0	0	0	0	0	0	0	0	0	0	0	0	0	0	0	0
H73	0	0	0	0	0	0	0	0	0	0	0	0	0	0	0	0	0	0	0.0047619	0	0
H74	0	0	0.010101	0	0	0	0.00934579	0	0	0	0	0	0	0	0	0	0	0	0	0	0
H75	0	0	0	0	0	0	0	0	0	0	0	0	0	0	0	0	0	0	0	0.0252525	0
H76	0.00520833	0	0	0.00884956	0.00617284	0	0	0	0	0	0	0	0	0	0	0	0	0	0	0	0
H77	0.0208333	0.0166667	0	0.0132743	0	0.00505051	0	0	0.00970874	0.0151515	0.0268817	0.0151515	0	0	0.0233645	0.00934579	0	0.00970874	0	0.00505051	0
H78	0	0	0	0	0	0	0	0	0	0	0	0	0	0	0	0.0046729	0	0	0	0	0
H79	0	0	0	0	0	0	0	0	0	0	0	0	0	0.00561798	0	0	0	0	0	0	0
H80	0.015625	0	0	0	0	0	0	0	0	0.010101	0.0107527	0.0151515	0.0505051	0.0280899	0.0514019	0.0140187	0	0.00970874	0	0	0.00480769
H81	0	0	0	0.00442478	0	0	0	0	0	0	0	0	0	0	0	0	0	0	0	0	0
H82	0.09375	0.075	0.116162	0.141593	0.141975	0.156566	0.116822	0.0297619	0.0873786	0.0353535	0.123656	0.0707071	0.0757576	0.0842697	0.0700935	0.0700935	0.0698925	0.0776699	0.0571429	0.0505051	0.0144231
H83	0	0	0.0151515	0	0	0	0	0	0	0	0	0	0	0	0	0	0	0	0	0	0
H84	0	0	0	0	0.00617284	0	0	0	0	0	0	0	0	0	0	0	0	0	0	0	0
H85	0.0104167	0.00833333	0.010101	0	0	0	0.0046729	0	0	0	0	0	0	0	0	0	0	0	0	0	0
H86	0.015625	0.0583333	0.0454545	0	0	0.0858586	0	0	0	0	0	0	0	0	0	0	0	0	0	0	0
H87	0	0	0	0	0	0	0.0046729	0	0	0	0	0	0	0	0	0	0	0	0	0	0
H88	0.015625	0.00833333	0.010101	0.00442478	0.0123457	0	0.00934579	0	0	0	0	0	0	0.00561798	0	0	0	0	0	0	0
H89	0	0	0	0	0	0.00505051	0	0	0	0	0	0	0	0	0	0	0	0	0	0	0
H90	0.00520833	0	0	0	0	0.010101	0.0046729	0	0.0194175	0.00505051	0.0215054	0.00505051	0	0	0	0	0	0.00485437	0	0	0
H91	0	0	0	0	0	0	0	0	0	0	0	0	0	0	0.0046729	0.0046729	0	0	0	0	0
H92	0	0	0	0	0	0	0.0046729	0	0	0	0	0	0	0	0	0.0046729	0	0	0	0	0
H93	0.0104167	0	0	0	0	0	0	0	0	0	0	0	0	0	0	0	0	0	0	0	0
H94	0	0	0	0.00442478	0.0246914	0	0	0	0	0	0	0	0	0	0	0	0	0	0	0	0
H95	0	0	0	0	0	0	0	0	0	0	0	0	0	0.00561798	0	0	0	0	0	0	0
H96	0	0	0	0	0	0	0	0	0	0	0	0	0.00505051	0	0	0	0	0	0	0	0
H97	0.00520833	0	0	0	0	0.00505051	0.0046729	0	0	0	0	0	0.0353535	0.0280899	0	0	0	0	0	0	0
H98	0	0	0	0	0	0	0	0	0	0	0	0	0.030303	0.011236	0	0.0046729	0	0	0	0	0
H99	0	0	0	0	0	0	0	0	0	0	0	0	0	0	0	0	0	0	0	0.00505051	0
H100	0	0	0	0	0	0	0	0	0	0	0	0	0	0	0	0	0	0.00485437	0	0	0
H101	0	0	0	0	0	0	0.0046729	0	0	0	0	0	0	0	0	0	0	0	0	0	0
H102	0	0	0	0	0	0	0	0.00595238	0.00485437	0	0	0	0	0	0.00934579	0.00934579	0	0	0	0	0
H103	0	0	0	0	0	0.00505051	0	0	0	0	0	0	0	0	0	0	0	0	0	0	0
H104	0.0104167	0.00833333	0.010101	0.0132743	0.00617284	0.010101	0	0.0119048	0	0	0	0	0	0.0168539	0.0186916	0.0046729	0	0	0	0	0
H105	0.015625	0.025	0.0454545	0.0132743	0.0123457	0.0252525	0.0373832	0.00595238	0.00485437	0.010101	0.00537634	0.0151515	0.146465	0.0224719	0.0140187	0.0420561	0	0.00970874	0	0	0.00480769
H106	0	0	0	0	0	0	0.0046729	0	0	0	0	0	0	0	0	0	0	0	0	0	0
H107	0	0.0166667	0.010101	0.00442478	0.0123457	0	0.00934579	0	0	0	0	0	0	0	0	0	0	0	0	0	0
H108	0	0	0	0	0	0	0	0	0	0.00505051	0	0	0	0	0	0	0	0	0	0	0
H109	0	0	0	0	0	0	0	0	0	0.00505051	0	0	0	0	0	0	0	0	0	0	0
H110	0.00520833	0	0	0	0	0	0	0	0	0	0	0	0	0	0	0	0	0	0	0	0
H111	0	0	0	0	0	0	0	0	0	0	0	0	0	0	0	0.0140187	0	0	0	0	0
H112	0	0.0166667	0.00505051	0	0	0	0	0	0	0	0	0	0	0	0	0	0	0	0	0	0
H113	0	0	0	0	0	0	0	0	0	0	0	0	0	0	0	0	0	0	0	0	0.00480769
H114	0.00520833	0	0.00505051	0.0176991	0	0	0.00934579	0	0	0	0	0	0.00505051	0	0	0.0046729	0	0	0	0	0
H115	0	0	0	0	0.00617284	0	0	0	0	0	0	0	0	0	0	0	0	0	0	0	0
H116	0	0	0	0	0	0	0	0	0	0	0	0	0.00505051	0.00561798	0.0046729	0	0	0	0	0	0
H117	0.0104167	0	0	0	0	0	0	0	0	0	0	0	0	0	0	0	0	0	0	0	0
H118	0	0	0	0	0	0	0	0	0	0	0	0	0.00505051	0	0	0	0	0	0	0	0
H119	0.0104167	0.0333333	0.0505051	0.0176991	0.00617284	0.020202	0.0327103	0	0	0	0	0	0	0	0	0.00934579	0	0	0	0	0
H120	0	0	0	0	0.00617284	0	0	0	0	0	0	0	0	0	0.0046729	0	0	0	0	0	0
H121	0.00520833	0	0	0	0	0	0	0	0	0	0	0	0	0	0	0	0	0	0	0	0
H122	0	0	0	0	0	0	0	0	0	0.00505051	0	0	0	0	0	0	0	0	0	0	0
H123	0	0	0	0	0	0	0.0046729	0	0	0	0	0	0	0	0	0	0	0	0	0	0
H124	0	0.00833333	0	0	0	0	0	0	0	0	0	0	0	0	0	0	0	0	0	0	0
H125	0	0	0	0	0	0	0	0	0	0	0	0	0	0	0	0.0046729	0	0	0	0	0
H126	0	0	0	0	0	0.00505051	0	0	0	0	0	0	0	0	0	0	0	0	0	0	0
H127	0.00520833	0.0166667	0.00505051	0.00442478	0	0.010101	0.00934579	0	0	0	0	0	0	0	0	0	0	0	0	0	0
H128	0.03125	0.0416667	0.030303	0.0265487	0.0679012	0.0959596	0.0420561	0.0952381	0.0873786	0.10101	0.139785	0.040404	0.020202	0.0168539	0.0420561	0.0420561	0.0268817	0.0436893	0.0285714	0.0555556	0
H129	0	0	0	0	0	0	0	0	0	0	0	0.00505051	0	0	0	0	0	0	0	0	0
H130	0	0	0	0	0	0	0	0	0	0	0.00537634	0	0	0	0	0	0	0	0	0	0
H131	0	0	0	0	0.00617284	0	0	0	0	0	0	0	0	0	0	0	0	0	0	0	0
H132	0	0	0	0	0	0	0	0.0892857	0.0291262	0.0151515	0.0376344	0.0808081	0	0	0	0	0.00537634	0.00970874	0	0.00505051	0
H133	0	0	0	0	0	0	0	0	0	0	0	0	0	0	0.0046729	0	0	0	0	0	0
H134	0.0104167	0	0.00505051	0.00442478	0.0185185	0	0.0046729	0	0.00485437	0	0	0	0	0	0	0	0	0	0	0	0.00480769
H135	0.00520833	0	0	0	0	0	0	0	0	0	0	0	0	0	0	0	0	0	0	0	0
H136	0	0	0	0	0	0.00505051	0	0.0535714	0.00970874	0.0151515	0	0.00505051	0	0	0	0.0046729	0	0	0	0.0151515	0
H137	0	0	0	0	0	0	0	0	0.00485437	0	0	0	0	0	0	0	0	0	0	0	0
H138	0	0	0	0	0	0	0	0	0	0	0	0	0	0	0	0	0.00537634	0	0	0	0
H139	0	0	0	0	0	0	0	0	0	0	0	0	0	0	0	0	0	0	0	0	0.00480769
H140	0	0	0	0	0	0	0	0	0	0	0	0	0	0	0	0	0	0.00485437	0	0	0
H141	0	0	0	0	0	0	0	0.0238095	0	0	0	0	0	0	0	0	0	0	0	0.00505051	0
H142	0.015625	0.0333333	0.010101	0.0840708	0.0493827	0.0555556	0.0046729	0.0833333	0.165049	0.116162	0.0483871	0.0606061	0.040404	0.0786517	0.0420561	0.0700935	0.00537634	0.0194175	0.0380952	0.0454545	0.0144231
H143	0	0	0	0	0	0	0	0	0.00485437	0	0	0	0	0	0	0	0	0	0	0	0
H144	0	0.00833333	0	0	0	0	0	0	0	0	0	0	0	0	0.0046729	0	0	0	0	0	0
H145	0	0	0	0	0	0	0	0	0	0.00505051	0	0	0	0	0	0	0	0	0	0	0
H146	0	0	0	0	0	0.00505051	0	0	0	0	0	0	0	0	0	0	0	0	0	0	0
H147	0	0	0	0	0	0	0	0	0	0.00505051	0	0.00505051	0	0	0	0	0	0	0	0.00505051	0
H148	0	0	0	0	0	0	0	0	0	0	0	0	0	0	0.0046729	0.0046729	0	0	0	0	0
H149	0	0	0	0	0	0	0	0	0	0	0	0	0	0	0	0	0	0	0.0047619	0	0
H150	0	0	0	0	0	0	0	0	0	0	0	0	0.00505051	0	0	0	0	0	0	0	0
H151	0	0	0	0	0	0	0	0	0	0	0	0	0	0.00561798	0	0	0	0	0	0	0
H152	0	0.00833333	0	0	0	0	0	0	0	0	0	0	0	0	0	0	0	0	0	0	0
H153	0	0.00833333	0	0	0	0	0	0	0	0	0	0	0	0	0	0	0	0	0	0	0
H154	0	0	0	0	0	0	0	0	0	0	0.00537634	0	0	0	0	0	0	0	0	0	0
H155	0	0	0	0	0	0	0	0	0	0	0	0	0	0	0	0	0	0	0	0.010101	0
H156	0	0	0	0.00442478	0	0	0	0	0	0	0	0	0	0	0	0	0	0	0	0	0
H157	0	0	0	0	0	0	0	0	0	0	0	0.00505051	0	0	0	0	0	0	0	0	0
H158	0.0208333	0	0.010101	0.0221239	0.0308642	0.020202	0.0186916	0.0714286	0.0436893	0.020202	0.0107527	0.0353535	0.030303	0.0393258	0.0140187	0.0327103	0.129032	0.0631068	0.0714286	0.0606061	0.0769231
H159	0	0	0	0	0	0	0	0	0	0	0	0	0	0.00561798	0	0.0046729	0	0	0	0	0
H160	0.0104167	0.0166667	0	0	0	0	0	0.0178571	0.0291262	0.0505051	0.0376344	0.020202	0.0707071	0.0674157	0.0514019	0.0560748	0.00537634	0.0242718	0.0047619	0.00505051	0.0240385
H161	0.0208333	0	0	0	0	0.010101	0.0233645	0	0	0	0	0	0	0	0	0	0	0	0	0	0
H162	0	0	0	0	0	0	0	0	0	0	0	0	0	0	0.0046729	0	0	0	0	0	0
H163	0	0	0	0	0	0	0	0	0	0	0	0	0	0	0	0	0.00537634	0.00485437	0	0	0
H164	0	0	0.00505051	0.00884956	0	0	0	0	0	0	0	0	0	0	0.00934579	0	0.0107527	0.00485437	0	0	0
H165	0	0	0	0	0	0	0	0	0	0	0	0	0	0	0	0.0046729	0	0	0	0	0
H166	0	0	0	0.00442478	0.00617284	0	0	0	0	0	0	0	0	0	0	0	0	0	0	0	0
H167	0	0	0	0	0	0	0	0	0	0	0	0	0	0	0	0	0.00537634	0.0339806	0.0428571	0.00505051	0.00961538
H168	0	0	0	0	0	0	0	0	0	0	0	0	0	0	0	0	0.00537634	0	0	0	0
H169	0	0	0	0	0	0	0	0	0	0	0	0	0.00505051	0	0	0	0	0	0	0	0
H170	0	0	0	0	0	0	0	0	0	0	0.00537634	0	0	0	0	0	0	0	0	0	0
H171	0	0	0	0	0	0	0	0.0178571	0	0.00505051	0.0322581	0.00505051	0	0	0	0	0	0	0	0.00505051	0
H172	0	0	0	0	0	0	0	0	0	0	0	0	0	0	0	0	0.00537634	0	0	0	0
H173	0	0	0	0	0	0	0	0	0	0.00505051	0	0	0	0	0	0	0	0	0.00952381	0.00505051	0
H174	0	0	0	0	0	0	0	0.0297619	0.0145631	0.00505051	0	0.00505051	0	0	0	0	0.0107527	0	0	0	0
H175	0	0	0	0	0	0	0	0	0	0	0	0	0	0	0	0	0	0.00485437	0	0	0
H176	0	0	0	0	0	0	0	0	0	0	0	0	0	0	0	0	0	0.00485437	0	0	0
H177	0	0	0	0	0	0	0	0	0	0	0	0	0	0	0	0.0046729	0	0	0	0	0
H178	0	0	0	0	0	0	0	0	0	0	0	0	0	0	0	0	0	0.00970874	0.0047619	0.010101	0.00480769
H179	0.0104167	0.025	0	0	0	0.010101	0.0046729	0	0	0	0	0	0	0	0	0	0	0	0	0	0
H180	0	0	0	0	0	0	0	0	0	0	0	0	0.0151515	0	0	0	0	0	0	0	0
H181	0	0	0	0	0	0	0	0	0	0	0	0	0	0	0	0	0	0	0.0047619	0	0
H182	0	0	0	0	0	0	0	0	0	0	0	0	0.00505051	0	0	0	0	0	0	0	0
H183	0	0	0	0	0	0	0	0	0	0.00505051	0	0	0	0	0	0	0	0	0	0	0
H184	0	0	0	0	0	0.00505051	0	0	0	0	0	0	0	0	0	0	0	0	0	0	0
H185	0	0	0	0	0	0	0	0	0	0	0	0	0	0	0	0	0	0.00485437	0	0	0
H186	0	0	0	0	0	0	0	0	0	0	0	0	0	0	0	0	0	0	0.0047619	0	0
H187	0.0364583	0.05	0.0757576	0.00442478	0.0432099	0.0353535	0.046729	0	0	0	0	0	0	0	0	0	0	0	0	0	0
H188	0	0	0	0	0	0	0	0	0	0	0	0	0	0	0	0	0	0	0	0.00505051	0
H189	0	0	0.00505051	0	0	0	0.0186916	0	0	0	0	0	0	0	0	0	0	0	0	0	0
H190	0.171875	0.158333	0.252525	0.128319	0.0802469	0.121212	0.182243	0.14881	0.0970874	0.10101	0.0860215	0.181818	0.106061	0.151685	0.107477	0.126168	0.236559	0.208738	0.266667	0.242424	0.25
H191	0	0	0	0	0	0	0	0	0	0	0	0	0	0	0	0	0	0	0	0.00505051	0
H192	0	0	0	0	0	0	0	0	0	0	0	0	0	0	0	0	0	0	0	0	0.00961538
H193	0	0	0	0	0	0	0	0	0	0	0	0	0	0	0	0	0	0	0	0	0.00480769
H194	0	0	0	0	0	0	0	0	0.00485437	0	0	0	0	0	0.0046729	0	0	0	0	0	0
H195	0	0	0	0	0	0	0	0	0	0	0	0	0	0	0	0	0	0	0.0047619	0	0
H196	0	0	0	0.00442478	0	0	0	0	0	0	0	0	0	0	0	0	0	0	0	0	0
H197	0	0	0	0	0	0	0	0	0	0	0	0	0	0	0	0.00934579	0	0	0	0	0
H198	0.00520833	0	0	0	0	0	0	0	0	0	0	0	0	0	0	0	0	0	0	0	0
H199	0.015625	0	0.010101	0	0	0.030303	0.0046729	0	0	0	0	0	0	0	0	0	0	0	0	0	0
H200	0.00520833	0	0	0	0	0	0	0	0	0	0	0	0	0	0	0	0	0	0	0	0
H201	0	0	0	0	0	0	0	0	0	0	0	0	0	0	0	0	0.00537634	0.0291262	0.0428571	0	0.00961538
H202	0	0	0	0	0	0	0	0	0	0	0	0	0	0	0	0	0	0	0	0	0.00480769
H203	0	0	0	0	0	0	0	0	0	0.00505051	0	0	0	0	0	0	0	0	0	0	0
H204	0	0	0	0	0	0	0	0.00595238	0.00485437	0	0.00537634	0.00505051	0	0	0	0	0.0806452	0.0291262	0.0714286	0.0606061	0.00961538
H205	0	0	0	0	0	0	0	0	0	0	0	0	0	0	0	0	0	0	0.0047619	0	0
H206	0	0	0	0	0	0	0	0	0	0	0	0	0	0	0	0	0.00537634	0	0	0	0
H207	0	0	0	0	0	0.00505051	0	0	0	0	0	0	0	0	0	0	0	0	0	0	0
H208	0	0	0	0	0	0	0	0	0	0	0	0	0	0	0	0	0	0	0	0	0.00480769
H209	0	0	0	0	0	0	0	0	0	0	0	0	0	0	0	0	0	0	0	0.00505051	0
H210	0	0	0	0	0	0	0.0046729	0	0	0	0	0	0	0	0	0	0	0	0	0	0
H211	0	0	0	0	0	0	0	0	0	0	0	0	0	0	0	0	0.0215054	0	0.0047619	0	0
H212	0.00520833	0.0166667	0.010101	0.00442478	0	0	0.0046729	0	0	0	0	0	0	0	0	0	0	0	0	0	0
H213	0	0	0	0	0	0	0.0046729	0	0	0	0	0	0	0	0	0	0	0	0	0	0
H214	0.015625	0.00833333	0.020202	0.00442478	0	0.0454545	0.00934579	0.0178571	0.0194175	0.020202	0.0268817	0.040404	0.0252525	0	0.00934579	0.0186916	0.11828	0.0291262	0.0761905	0.0555556	0.0576923
H215	0	0	0	0	0	0	0	0	0	0	0	0	0	0	0	0	0	0	0	0	0.00961538
H216	0	0	0	0	0	0.00505051	0	0	0.00485437	0	0.00537634	0	0	0	0	0.00934579	0	0	0	0	0
H217	0.0364583	0.0333333	0.040404	0.0442478	0.135802	0.040404	0.0654206	0	0	0	0	0	0	0	0	0	0	0	0	0	0
H218	0	0	0.00505051	0	0	0	0	0	0	0	0	0	0	0	0	0	0	0	0	0	0
H219	0.015625	0.0166667	0.00505051	0.0176991	0.037037	0.00505051	0.0327103	0	0	0	0	0	0	0	0	0	0	0	0	0	0
H220	0	0.00833333	0	0	0	0	0	0	0	0	0	0	0	0	0.0186916	0	0	0	0	0	0
H221	0	0	0	0	0	0	0	0	0	0.00505051	0	0	0	0	0	0	0	0	0	0	0
H222	0	0	0	0	0	0	0	0	0	0	0	0.00505051	0	0	0	0	0	0	0	0	0
H223	0	0	0.00505051	0	0	0	0	0	0	0	0	0	0	0	0	0	0	0	0	0	0

## Sheet: Table S7B
Genomic coordinate	rs id#	Major Allele (in Humans)	Minor Allele (in Humans)	Ancestral Allele (in Humans)	Allele(s) in Neandertals	Allele(s) in Denisova	Genic Region		ACB			ASW			BEB			CDX			CHB			CHS			ESN			FIN			GBR			GIH			GWD			IBS			ITU			JPT
								2N	Allele 1	Allele 2	2N	Allele 1	Allele 2	2N	Allele 1	Allele 2	2N	Allele 1	Allele 2	2N	Allele 1	Allele 2	2N	Allele 1	Allele 2	2N	Allele 1	Allele 2	2N	Allele 1	Allele 2	2N	Allele 1	Allele 2	2N	Allele 1	Allele 2	2N	Allele 1	Allele 2	2N	Allele 1	Allele 2	2N	Allele 1	Allele 2	2N	Allele 1	Allele 2
31532490	rs73396237	C:0.730015	G:0.269985	C	C/G	Not available	5' prime	192	C:0.682292	G:0.317708	120	C:0.683333	G:0.316667	168	C:0.827381	G:0.172619	186	C:0.532258	G:0.467742	206	C:0.684466	G:0.315534	210	C:0.514286	G:0.485714	198	C:0.570707	G:0.429293	198	C:0.848485	G:0.151515	178	C:0.848315	G:0.151685	206	C:0.868932	G:0.131068	226	C:0.792035	G:0.207965	214	C:0.859813	G:0.140187	198	C:0.863636	G:0.136364	208	C:0.634615	G:0.365385
31532553	rs2857710	T:0.660373	C:0.339627	T	Not available	C/T	5' prime	192	C:0.302083	T:0.697917	120	C:0.275	T:0.725	168	C:0.339286	T:0.660714	186	C:0.258065	T:0.741935	206	C:0.359223	T:0.640777	210	C:0.261905	T:0.738095	198	C:0.171717	T:0.828283	198	C:0.318182	T:0.681818	178	C:0.421348	T:0.578652	206	C:0.364078	T:0.635922	226	C:0.389381	T:0.610619	214	C:0.481308	T:0.518692	198	C:0.444444	T:0.555556	208	C:0.471154	T:0.528846
31532564	rs3131641	G:0.598333	A:0.401667	G	A	G/A	5' prime	192	G:0.484375	A:0.515625	120	G:0.516667	A:0.483333	168	G:0.797619	A:0.202381	186	G:0.462366	A:0.537634	206	G:0.582524	A:0.417476	210	G:0.452381	A:0.547619	198	G:0.363636	A:0.636364	198	G:0.681818	A:0.318182	178	G:0.691011	A:0.308989	206	G:0.752427	A:0.247573	226	G:0.615044	A:0.384956	214	G:0.71028	A:0.28972	198	G:0.79798	A:0.20202	208	G:0.615385	A:0.384615
31533378	rs2857602	A:0.660373	G:0.339627	A	Not available	G/A	5' prime	192	G:0.302083	A:0.697917	120	G:0.275	A:0.725	168	G:0.339286	A:0.660714	186	G:0.258065	A:0.741935	206	G:0.359223	A:0.640777	210	G:0.261905	A:0.738095	198	G:0.171717	A:0.828283	198	G:0.318182	A:0.681818	178	G:0.421348	A:0.578652	206	G:0.364078	A:0.635922	226	G:0.389381	A:0.610619	214	G:0.481308	A:0.518692	198	G:0.444444	A:0.555556	208	G:0.471154	A:0.528846
31533718	rs4947326	A:0.94409	G:0.0559098	A	A	Not available	5' prime	192	A:0.984375	G:0.015625	120	A:0.958333	G:0.0416667	168	A:0.892857	G:0.107143	186	A:0.994624	G:0.00537634	206	A:0.970874	G:0.0291262	210	A:0.961905	G:0.0380952	198	A:0.989899	G:0.010101	198	A:0.959596	G:0.040404	178	A:0.921348	G:0.0786517	206	A:0.830097	G:0.169903	226	A:0.915929	G:0.0840708	214	A:0.948598	G:0.0514019	198	A:0.873737	G:0.126263	208	A:0.985577	G:0.0144231
31533722	rs113019108	C:0.923982	T:0.0760177	C	C	Not available	5' prime	192	C:0.947917	T:0.0520833	120	C:0.933333	T:0.0666667	168	C:0.761905	T:0.238095	186	C:0.962366	T:0.0376344	206	C:0.946602	T:0.0533981	210	C:0.971429	T:0.0285714	198	C:0.959596	T:0.040404	198	C:0.979798	T:0.020202	178	C:0.983146	T:0.0168539	206	C:0.864078	T:0.135922	226	C:0.964602	T:0.0353982	214	C:0.953271	T:0.046729	198	C:0.863636	T:0.136364	208	C:0.990385	T:0.00961538
31533728	rs4947327	G:0.94409	A:0.0559098	G	G	Not available	5' prime	192	G:0.984375	A:0.015625	120	G:0.958333	A:0.0416667	168	G:0.892857	A:0.107143	186	G:0.994624	A:0.00537634	206	G:0.970874	A:0.0291262	210	G:0.961905	A:0.0380952	198	G:0.989899	A:0.010101	198	G:0.959596	A:0.040404	178	G:0.921348	A:0.0786517	206	G:0.830097	A:0.169903	226	G:0.915929	A:0.0840708	214	G:0.948598	A:0.0514019	198	G:0.873737	A:0.126263	208	G:0.985577	A:0.0144231
31533870	rs2844486	G:0.660373	A:0.339627	A	G	G/A	5' prime	192	A:0.302083	G:0.697917	120	A:0.275	G:0.725	168	A:0.339286	G:0.660714	186	A:0.258065	G:0.741935	206	A:0.359223	G:0.640777	210	A:0.261905	G:0.738095	198	A:0.171717	G:0.828283	198	A:0.318182	G:0.681818	178	A:0.421348	G:0.578652	206	A:0.364078	G:0.635922	226	A:0.389381	G:0.610619	214	A:0.481308	G:0.518692	198	A:0.444444	G:0.555556	208	A:0.471154	G:0.528846
31534206	rs2844485	G:0.660128	A:0.339872	G	A	G/A	5' prime	192	A:0.302083	G:0.697917	120	A:0.275	G:0.725	168	A:0.339286	G:0.660714	186	A:0.258065	G:0.741935	206	A:0.359223	G:0.640777	210	A:0.261905	G:0.738095	198	A:0.171717	G:0.828283	198	A:0.318182	G:0.681818	178	A:0.421348	G:0.578652	206	A:0.364078	G:0.635922	226	A:0.389381	G:0.610619	214	A:0.481308	G:0.518692	198	A:0.444444	G:0.555556	208	A:0.471154	G:0.528846
31534500	rs9267497	A:0.94409	G:0.0559098	A	A	Not available	5' prime	192	A:0.984375	G:0.015625	120	A:0.958333	G:0.0416667	168	A:0.892857	G:0.107143	186	A:0.994624	G:0.00537634	206	A:0.970874	G:0.0291262	210	A:0.961905	G:0.0380952	198	A:0.989899	G:0.010101	198	A:0.959596	G:0.040404	178	A:0.921348	G:0.0786517	206	A:0.830097	G:0.169903	226	A:0.915929	G:0.0840708	214	A:0.948598	G:0.0514019	198	A:0.873737	G:0.126263	208	A:0.985577	G:0.0144231
31535074	rs1121800	T:0.660373	A:0.339627	A	T	T/A	5' prime	192	A:0.302083	T:0.697917	120	A:0.275	T:0.725	168	A:0.339286	T:0.660714	186	A:0.258065	T:0.741935	206	A:0.359223	T:0.640777	210	A:0.261905	T:0.738095	198	A:0.171717	T:0.828283	198	A:0.318182	T:0.681818	178	A:0.421348	T:0.578652	206	A:0.364078	T:0.635922	226	A:0.389381	T:0.610619	214	A:0.481308	T:0.518692	198	A:0.444444	T:0.555556	208	A:0.471154	T:0.528846
31535455	rs549446426	A:0.585091	G:0.414909	G	G	Not available	5' prime	192	G:0.427083	A:0.572917	120	G:0.408333	A:0.591667	168	G:0.410714	A:0.589286	186	G:0.403226	A:0.596774	206	G:0.398058	A:0.601942	210	G:0.342857	A:0.657143	198	G:0.29798	A:0.70202	198	G:0.353535	A:0.646465	178	G:0.432584	A:0.567416	206	G:0.427184	A:0.572816	226	G:0.446903	A:0.553097	214	G:0.514019	A:0.485981	198	G:0.484848	A:0.515152	208	G:0.548077	A:0.451923
31535459	rs62395772	A:0.602992	G:0.397008	G	G	G/A	5' prime	192	G:0.369792	A:0.630208	120	G:0.316667	A:0.683333	168	G:0.410714	A:0.589286	186	G:0.387097	A:0.612903	206	G:0.402913	A:0.597087	210	G:0.338095	A:0.661905	198	G:0.222222	A:0.777778	198	G:0.348485	A:0.651515	178	G:0.426966	A:0.573034	206	G:0.427184	A:0.572816	226	G:0.429204	A:0.570796	214	G:0.509346	A:0.490654	198	G:0.489899	A:0.510101	208	G:0.543269	A:0.456731
31535462	rs538596719	C:0.657675	T:0.342325	T	C	T/C	5' prime	192	T:0.3125	C:0.6875	120	T:0.275	C:0.725	168	T:0.339286	C:0.660714	186	T:0.252688	C:0.747312	206	T:0.359223	C:0.640777	210	T:0.261905	C:0.738095	198	T:0.171717	C:0.828283	198	T:0.318182	C:0.681818	178	T:0.421348	C:0.578652	206	T:0.364078	C:0.635922	226	T:0.389381	C:0.610619	214	T:0.485981	C:0.514019	198	T:0.444444	C:0.555556	208	T:0.471154	C:0.528846
31536224	rs2844484	G:0.660128	A:0.339872	G	G	A/G	5' prime	192	A:0.302083	G:0.697917	120	A:0.275	G:0.725	168	A:0.339286	G:0.660714	186	A:0.252688	G:0.747312	206	A:0.354369	G:0.645631	210	A:0.261905	G:0.738095	198	A:0.171717	G:0.828283	198	A:0.333333	G:0.666667	178	A:0.421348	G:0.578652	206	A:0.364078	G:0.635922	226	A:0.389381	G:0.610619	214	A:0.481308	G:0.518692	198	A:0.444444	G:0.555556	208	A:0.471154	G:0.528846
31536796	rs2844483	G:0.660863	T:0.339137	T	G	T/G	5' prime	192	T:0.302083	G:0.697917	120	T:0.275	G:0.725	168	T:0.339286	G:0.660714	186	T:0.252688	G:0.747312	206	T:0.354369	G:0.645631	210	T:0.261905	G:0.738095	198	T:0.171717	G:0.828283	198	T:0.318182	G:0.681818	178	T:0.421348	G:0.578652	206	T:0.364078	G:0.635922	226	T:0.389381	G:0.610619	214	T:0.481308	G:0.518692	198	T:0.444444	G:0.555556	208	T:0.471154	G:0.528846
31537296	rs9267499	G:0.899706	C:0.100294	G	G	Not available	5' prime	192	G:0.932292	C:0.0677083	120	G:0.875	C:0.125	168	G:0.869048	C:0.130952	186	G:0.989247	C:0.0107527	206	G:0.956311	C:0.0436893	210	G:0.961905	C:0.0380952	198	G:0.873737	C:0.126263	198	G:0.79798	C:0.20202	178	G:0.876404	C:0.123596	206	G:0.820388	C:0.179612	226	G:0.853982	C:0.146018	214	G:0.897196	C:0.102804	198	G:0.863636	C:0.136364	208	G:0.975962	C:0.0240385
31537606	rs2857706	C:0.841099	T:0.158901	C	C/T	Not available	5' prime	192	C:0.885417	T:0.114583	120	C:0.883333	T:0.116667	168	C:0.672619	T:0.327381	186	C:0.801075	T:0.198925	206	C:0.815534	T:0.184466	210	C:0.847619	T:0.152381	198	C:0.934343	T:0.0656566	198	C:0.838384	T:0.161616	178	C:0.853933	T:0.146067	206	C:0.791262	T:0.208738	226	C:0.920354	T:0.079646	214	C:0.873832	T:0.126168	198	C:0.782828	T:0.217172	208	C:0.879808	T:0.120192
31538244	rs2009658	C:0.840853	G:0.159147	C	C/G	C/G	5' prime	192	C:0.885417	G:0.114583	120	C:0.883333	G:0.116667	168	C:0.672619	G:0.327381	186	C:0.801075	G:0.198925	206	C:0.815534	G:0.184466	210	C:0.847619	G:0.152381	198	C:0.934343	G:0.0656566	198	C:0.838384	G:0.161616	178	C:0.853933	G:0.146067	206	C:0.791262	G:0.208738	226	C:0.920354	G:0.079646	214	C:0.873832	G:0.126168	198	C:0.782828	G:0.217172	208	C:0.879808	G:0.120192
31538497	rs915654	T:0.520353	A:0.479647	A	A	T/A	5' prime	192	T:0.489583	A:0.510417	120	T:0.475	A:0.525	168	T:0.452381	A:0.547619	186	T:0.333333	A:0.666667	206	T:0.480583	A:0.519417	210	T:0.357143	A:0.642857	198	T:0.409091	A:0.590909	198	T:0.681818	A:0.318182	178	T:0.674157	A:0.325843	206	T:0.601942	A:0.398058	226	T:0.606195	A:0.393805	214	T:0.682243	A:0.317757	198	T:0.580808	A:0.419192	208	T:0.504808	A:0.495192
31539767	rs2844482	C:0.840608	T:0.159392	C	C/T	C/T	5' prime	192	C:0.885417	T:0.114583	120	C:0.883333	T:0.116667	168	C:0.672619	T:0.327381	186	C:0.801075	T:0.198925	206	C:0.815534	T:0.184466	210	C:0.847619	T:0.152381	198	C:0.934343	T:0.0656566	198	C:0.838384	T:0.161616	178	C:0.853933	T:0.146067	206	C:0.791262	T:0.208738	226	C:0.920354	T:0.079646	214	C:0.873832	T:0.126168	198	C:0.782828	T:0.217172	208	C:0.879808	T:0.120192
31539768	rs2071590	G:0.734674	A:0.265326	G	Not available	G/A	5' prime	192	A:0.291667	G:0.708333	120	A:0.25	G:0.75	168	A:0.178571	G:0.821429	186	A:0.182796	G:0.817204	206	A:0.281553	G:0.718447	210	A:0.180952	G:0.819048	198	A:0.161616	G:0.838384	198	A:0.262626	G:0.737374	178	A:0.398876	G:0.601124	206	A:0.213592	G:0.786408	226	A:0.376106	G:0.623894	214	A:0.439252	G:0.560748	198	A:0.242424	G:0.757576	208	A:0.288462	G:0.711538
31540071	rs1800683	G:0.599068	A:0.400932	G	G/A	Not available	LTα	192	G:0.484375	A:0.515625	120	G:0.516667	A:0.483333	168	G:0.797619	A:0.202381	186	G:0.462366	A:0.537634	206	G:0.582524	A:0.417476	210	G:0.452381	A:0.547619	198	G:0.358586	A:0.641414	198	G:0.69697	A:0.30303	178	G:0.691011	A:0.308989	206	G:0.752427	A:0.247573	226	G:0.610619	A:0.389381	214	G:0.71028	A:0.28972	198	G:0.79798	A:0.20202	208	G:0.615385	A:0.384615
31540141	rs2239704	C:0.659392	A:0.340608	C	A	A/C	LTα	192	A:0.307292	C:0.692708	120	A:0.291667	C:0.708333	168	A:0.339286	C:0.660714	186	A:0.252688	C:0.747312	206	A:0.354369	C:0.645631	210	A:0.261905	C:0.738095	198	A:0.171717	C:0.828283	198	A:0.333333	C:0.666667	178	A:0.421348	C:0.578652	206	A:0.364078	C:0.635922	226	A:0.389381	C:0.610619	214	A:0.481308	C:0.518692	198	A:0.444444	C:0.555556	208	A:0.471154	C:0.528846
31540313	rs909253	A:0.598823	G:0.401177	A	G/A	Not available	LTα	192	A:0.484375	G:0.515625	120	A:0.516667	G:0.483333	168	A:0.797619	G:0.202381	186	A:0.462366	G:0.537634	206	A:0.582524	G:0.417476	210	A:0.452381	G:0.547619	198	A:0.358586	G:0.641414	198	A:0.69697	G:0.30303	178	A:0.691011	G:0.308989	206	A:0.752427	G:0.247573	226	A:0.610619	G:0.389381	214	A:0.705607	G:0.294393	198	A:0.79798	G:0.20202	208	A:0.615385	G:0.384615
31540429	rs746868	G:0.664296	C:0.335704	G	G	C/G	LTα	192	C:0.302083	G:0.697917	120	C:0.275	G:0.725	168	C:0.309524	G:0.690476	186	C:0.241935	G:0.758065	206	C:0.354369	G:0.645631	210	C:0.261905	G:0.738095	198	C:0.166667	G:0.833333	198	C:0.333333	G:0.666667	178	C:0.41573	G:0.58427	206	C:0.349515	G:0.650485	226	C:0.384956	G:0.615044	214	C:0.481308	G:0.518692	198	C:0.439394	G:0.560606	208	C:0.471154	G:0.528846
31540556	rs2229094	T:0.72462	C:0.27538	C	T	T/C	LTα	192	T:0.776042	C:0.223958	120	T:0.691667	C:0.308333	168	T:0.541667	C:0.458333	186	T:0.790323	C:0.209677	206	T:0.771845	C:0.228155	210	T:0.809524	C:0.190476	198	T:0.717172	C:0.282828	198	T:0.636364	C:0.363636	178	T:0.730337	C:0.269663	206	T:0.61165	C:0.38835	226	T:0.765487	C:0.234513	214	T:0.771028	C:0.228972	198	T:0.646465	C:0.353535	208	T:0.855769	C:0.144231
31540784	rs1041981	C:0.599313	A:0.400687	C	C/A	Not available	LTα	192	C:0.484375	A:0.515625	120	C:0.516667	A:0.483333	168	C:0.797619	A:0.202381	186	C:0.462366	A:0.537634	206	C:0.582524	A:0.417476	210	C:0.452381	A:0.547619	198	C:0.363636	A:0.636364	198	C:0.69697	A:0.30303	178	C:0.691011	A:0.308989	206	C:0.752427	A:0.247573	226	C:0.615044	A:0.384956	214	C:0.705607	A:0.294393	198	C:0.79798	A:0.20202	208	C:0.615385	A:0.384615
[truncated: 22 more columns]

## Sheet: Table S8
Haplotype	BEB	GIH	ITU	PJL	STU	FIN	GBR	IBS	TSI	CDX	CHB	CHS	JPT	KHV
H6	0.0238095	0.0242718	0.040404	0.016129	0.0555556	0.10101	0.129213	0.0841121	0.0794393	0	0.0339806	0.0190476	0.0151515	0.0673077
H8	N/A	N/A	N/A	N/A	N/A	0.00505051	0.0561798	0.0654206	0.0186916	N/A	N/A	N/A	N/A	N/A
H12	0.0714286	0.0728155	0.111111	0.0752688	0.0757576	0.030303	0.011236	0.0280374	0.0233645	0.0376344	0.0485437	0.0190476	0.020202	0.173077
H36	0.0357143	0.0291262	0.0606061	0.0483871	0.0252525	0	0.00561798	0.00934579	0.0186916	0	0.0145631	0	0.010101	0
H37	0.0535714	0.131068	0.0959596	0.172043	0.156566	0.0808081	0.140449	0.186916	0.17757	0.16129	0.213592	0.119048	0.146465	0.192308
H80	0	0	0.010101	0.0107527	0.0151515	0.0505051	0.0280899	0.0514019	0.0140187	0	0.00970874	0	0	0.00480769
H82	0.0297619	0.0873786	0.0353535	0.123656	0.0707071	0.0757576	0.0842697	0.0700935	0.0700935	0.0698925	0.0776699	0.0571429	0.0505051	0.0144231
H105	0.00595238	0.00485437	0.010101	0.00537634	0.0151515	0.146465	0.0224719	0.0140187	0.0420561	0	0.00970874	0	0	0.00480769
H128	0.0952381	0.0873786	0.10101	0.139785	0.040404	0.020202	0.0168539	0.0420561	0.0420561	0.0268817	0.0436893	0.0285714	0.0555556	0
H132	0.0892857	0.0291262	0.0151515	0.0376344	0.0808081	N/A	N/A	N/A	N/A	0.00537634	0.00970874	0	0.00505051	0
H136	0.0535714	0.00970874	0.0151515	0	0.00505051	0	0	0	0.0046729	0	0	0	0.0151515	0
H142	0.0833333	0.165049	0.116162	0.0483871	0.0606061	0.040404	0.0786517	0.0420561	0.0700935	0.00537634	0.0194175	0.0380952	0.0454545	0.0144231
H158	0.0714286	0.0436893	0.020202	0.0107527	0.0353535	0.030303	0.0393258	0.0140187	0.0327103	0.129032	0.0631068	0.0714286	0.0606061	0.0769231
H160	0.0178571	0.0291262	0.0505051	0.0376344	0.020202	0.0707071	0.0674157	0.0514019	0.0560748	0.00537634	0.0242718	0.0047619	0.00505051	0.0240385
H190	0.14881	0.0970874	0.10101	0.0860215	0.181818	0.106061	0.151685	0.107477	0.126168	0.236559	0.208738	0.266667	0.242424	0.25
H204	0.00595238	0.00485437	0	0.00537634	0.00505051	N/A	N/A	N/A	N/A	0.0806452	0.0291262	0.0714286	0.0606061	0.00961538
H214	0.0178571	0.0194175	0.020202	0.0268817	0.040404	0.0252525	0	0.00934579	0.0186916	0.11828	0.0291262	0.0761905	0.0555556	0.0576923
Total	0.803571	0.834951	0.80303	0.844086	0.883838	0.782828	0.831461	0.775701	0.794393	0.876344	0.834951	0.771429	0.787879	0.889423

## Sheet: Table S9
Haplotype	ACB	ASW	ESN	GWD	LWK	MSL	YRI
H6	0.0260417	0.0666667	0.030303	0.0132743	0.037037	0.010101	0.0280374
H30	0.0208333	0	0.0252525	0.0353982	0	0.0151515	0.0607477
H37	0.171875	0.075	0.0606061	0.176991	0.0925926	0.0252525	0.0607477
H82	0.09375	0.075	0.116162	0.141593	0.141975	0.156566	0.116822
H86	0.015625	0.0583333	0.0454545	0	0	0.0858586	0
H119	0.0104167	0.0333333	0.0505051	0.0176991	0.00617284	0.020202	0.0327103
H128	0.03125	0.0416667	0.030303	0.0265487	0.0679012	0.0959596	0.0420561
H142	0.015625	0.0333333	0.010101	0.0840708	0.0493827	0.0555556	0.0046729
H187	0.0364583	0.05	0.0757576	0.00442478	0.0432099	0.0353535	0.046729
H190	0.171875	0.158333	0.252525	0.128319	0.0802469	0.121212	0.182243
H217	0.0364583	0.0333333	0.040404	0.0442478	0.135802	0.040404	0.0654206
H219	0.015625	0.0166667	0.00505051	0.0176991	0.037037	0.00505051	0.0327103
Total	0.645833	0.641667	0.742424	0.690265	0.691358	0.666667	0.672897

[truncated: 4 more sheets: Table S10, Table S11, Table S12, Table S13]
